# Supplementary material for: Triaqua­dichlorido[5-(4-pyridinio)tetra­zolato-κN 2]cobalt(II) monohydrate
Source: Acta Crystallogr Sect E Struct Rep Online. 2009 Jul 1;65(Pt 8):m853. doi: 10.1107/S1600536809024337 (PMC2977361; doi:10.1107/S1600536809024337)
Supplement: Supplementary file 2 [file e-65-0m853-Isup2.hkl]

# 
# h,k,l, Fc-squared, Fo-squared, sigma(Fo-squared) and status flag 
# 
data_I
_shelx_title ' 1 in P-1' 
_shelx_refln_list_code          4 
_shelx_F_calc_maximum      145.49 
_exptl_crystal_F_000       354.00 
_reflns_d_resolution_high  0.7701 
 
loop_ 
 _symmetry_equiv_pos_as_xyz 
 'x, y, z' 
 '-x, -y, -z' 
 
_cell_length_a     6.4900 
_cell_length_b     9.8415 
_cell_length_c    11.1588 
_cell_angle_alpha 110.716 
_cell_angle_beta   97.046 
_cell_angle_gamma 106.272 
 
_shelx_F_squared_multiplier     1.000 
 
loop_ 
 _refln_index_h 
 _refln_index_k 
 _refln_index_l 
 _refln_F_squared_calc 
 _refln_F_squared_meas 
 _refln_F_squared_sigma 
 _refln_observed_status 
   1   0   0     1925.51     1974.69     27.20 o 
   2   0   0     2084.52     2175.96     25.68 o 
   3   0   0       68.51       63.54      1.23 o 
   4   0   0       67.94       72.73      2.20 o 
   5   0   0       64.79       61.71      5.92 o 
   6   0   0     1787.88     1735.55     35.75 o 
   7   0   0      254.27      251.59      8.35 o 
  -8   1   0       18.79       23.79      4.63 o 
  -7   1   0      228.21      229.40      7.29 o 
  -6   1   0     1142.68     1116.73     19.52 o 
  -5   1   0       26.15       27.24      1.30 o 
  -4   1   0      348.29      362.80      4.99 o 
  -3   1   0     1684.90     1632.61     15.97 o 
  -1   1   0     3140.98     2977.95     14.42 o 
   1   1   0      197.19      167.49      2.44 o 
   2   1   0       27.13       27.06      1.78 o 
   3   1   0     1914.75     1746.73     85.57 o 
   4   1   0      400.54      398.15      5.09 o 
   5   1   0       91.56      101.14      3.65 o 
   6   1   0      424.25      421.90     11.39 o 
   7   1   0       16.91       15.65      2.48 o 
  -8   2   0       17.63       17.76      4.09 o 
  -7   2   0        2.24        2.46      1.37 o 
  -6   2   0       85.84       87.21      2.52 o 
  -5   2   0       50.72       54.19      1.75 o 
  -4   2   0     3731.95     3815.58     42.33 o 
  -3   2   0     6359.55     6157.47     81.91 o 
  -2   2   0      393.86      450.96      4.16 o 
  -1   2   0        3.71        4.23      1.28 o 
   0   2   0      838.72      880.17      8.22 o 
   1   2   0     1110.82     1094.77      8.57 o 
   2   2   0      212.60      218.35      3.70 o 
   3   2   0     3317.53     3249.07     30.83 o 
   4   2   0      279.49      259.62      3.97 o 
   5   2   0       19.53       25.85      5.81 o 
   6   2   0       59.94       61.56      5.49 o 
   7   2   0       90.22       88.82      4.93 o 
  -8   3   0       18.79       11.63      3.55 o 
  -7   3   0       40.26       36.21      2.60 o 
  -6   3   0     3514.37     3375.89     48.83 o 
  -5   3   0      679.05      686.08     10.15 o 
  -4   3   0       10.73       12.99      1.38 o 
  -3   3   0     1257.44     1238.27     12.96 o 
  -2   3   0      232.64      226.97      2.52 o 
  -1   3   0       60.89       70.53      2.29 o 
   0   3   0    10897.22     9764.19    154.63 o 
   1   3   0     3712.09     3752.13     50.60 o 
   2   3   0      110.46      117.30      1.76 o 
   3   3   0     1288.17     1285.50     19.19 o 
   4   3   0        9.20        8.70      2.05 o 
   5   3   0        0.11       -0.45      1.18 o 
   6   3   0      472.06      481.51     27.40 o 
  -8   4   0      309.20      272.14     14.64 o 
  -7   4   0      163.69      173.25      4.40 o 
  -6   4   0     1903.62     1864.53     28.27 o 
  -5   4   0      153.82      159.83      3.30 o 
  -4   4   0      152.92      146.73      2.65 o 
  -3   4   0       19.07       20.51      0.87 o 
  -2   4   0      362.21      378.20      4.05 o 
  -1   4   0      222.30      245.84      2.84 o 
   0   4   0     9848.75     8702.88     80.29 o 
   1   4   0     2382.20     2462.19     74.42 o 
   2   4   0       98.23       98.60      2.92 o 
   3   4   0      113.35      113.54      4.57 o 
   4   4   0       99.02      104.45      5.49 o 
   5   4   0        7.87       19.08      3.12 o 
   6   4   0      142.05      158.63      6.93 o 
  -8   5   0       32.00       35.69      3.77 o 
  -7   5   0       30.78       32.01      1.95 o 
  -6   5   0      304.23      286.50      5.74 o 
  -5   5   0        5.94        6.61      0.92 o 
  -4   5   0       85.04       87.76      1.98 o 
  -3   5   0     1527.79     1591.11     17.72 o 
  -2   5   0      597.03      607.93     10.55 o 
  -1   5   0      566.97      589.40      8.05 o 
   0   5   0      771.71      738.89     12.47 o 
   1   5   0      220.97      253.53      4.55 o 
   2   5   0       25.52       28.62      1.24 o 
   3   5   0      797.66      853.51     18.52 o 
   4   5   0       21.47       22.88      2.12 o 
   5   5   0       19.46       20.33      2.68 o 
  -8   6   0        1.47        7.32      2.58 o 
  -7   6   0        7.16        9.34      1.29 o 
  -6   6   0      196.98      200.26      7.01 o 
  -5   6   0      354.79      358.53      6.27 o 
  -4   6   0        1.50        3.04      0.63 o 
  -3   6   0     3234.82     3257.08     36.64 o 
  -2   6   0      363.22      360.77      4.91 o 
  -1   6   0      206.16      227.18      3.59 o 
   0   6   0      824.52      854.85     14.82 o 
   1   6   0      919.67      931.06     13.04 o 
   2   6   0      380.31      373.99      6.14 o 
   3   6   0      521.79      536.51     13.39 o 
   4   6   0      545.98      557.69     15.45 o 
   5   6   0        1.77        1.71      3.18 o 
  -8   7   0       18.02       18.41      3.66 o 
  -7   7   0       26.71       25.02      2.64 o 
  -6   7   0      832.06      851.13     20.47 o 
  -5   7   0      901.26      881.33     24.59 o 
  -4   7   0        4.35        6.96      1.21 o 
  -3   7   0      251.94      251.66      4.23 o 
  -2   7   0      226.57      241.30      6.33 o 
  -1   7   0       10.63       15.75      1.05 o 
   0   7   0      117.41      117.41      5.62 o 
   1   7   0      903.94      915.38     16.65 o 
   2   7   0      206.64      200.17      6.31 o 
   3   7   0      116.79      120.63      7.97 o 
   4   7   0       26.52       34.22      3.35 o 
  -7   8   0       31.94       37.01      2.76 o 
  -6   8   0      992.52     1029.11     23.97 o 
  -5   8   0      142.65      138.25      4.84 o 
  -4   8   0      304.71      311.57      8.40 o 
  -3   8   0      136.05      140.10      7.75 o 
  -2   8   0      206.11      204.90      4.04 o 
  -1   8   0       31.33       30.86      1.61 o 
   0   8   0     2316.01     2334.06     34.77 o 
   1   8   0      243.77      235.20      5.30 o 
   2   8   0       21.95       20.60      2.51 o 
   3   8   0        0.15        1.33      1.31 o 
  -7   9   0        0.73        1.18      2.58 o 
  -6   9   0        0.90        3.19      1.67 o 
  -5   9   0      117.14      114.70      4.86 o 
  -4   9   0      444.36      445.62     11.91 o 
  -3   9   0      258.05      259.04      7.69 o 
  -2   9   0     1323.26     1340.86     28.95 o 
  -1   9   0        4.74        6.34      1.67 o 
   0   9   0      277.72      273.41      7.21 o 
   1   9   0        0.14        0.81      1.27 o 
   2   9   0        2.23        3.68      1.78 o 
  -6  10   0       40.90       36.20      3.26 o 
  -5  10   0      147.22      157.31      6.33 o 
  -4  10   0       75.01       75.80      6.14 o 
  -3  10   0      393.98      407.64     11.78 o 
  -2  10   0      471.62      463.56     19.43 o 
  -1  10   0       23.15       19.33      2.19 o 
   0  10   0       74.34       70.86      3.70 o 
   1  10   0      193.74      181.50     10.44 o 
  -5  11   0      296.72      310.36     12.43 o 
  -4  11   0       21.52       23.64      2.27 o 
  -3  11   0      168.76      165.20     15.50 o 
  -2  11   0        3.60        3.90      1.82 o 
  -1  11   0       13.09       15.58      2.55 o 
   0  11   0      191.83      165.78     10.55 o 
   2 -12   1      222.82      228.20     10.33 o 
   3 -12   1       55.68       61.67      6.41 o 
   4 -12   1        4.58        5.11      2.19 o 
   0 -11   1        0.95        0.97      2.37 o 
   1 -11   1       63.05       68.66      3.51 o 
   2 -11   1      524.78      524.42     14.79 o 
   3 -11   1       59.66       59.67      3.88 o 
   4 -11   1       10.99       13.72      2.42 o 
   5 -11   1        1.18        4.99      6.19 o 
   6 -11   1       35.42       32.16      3.36 o 
  -2 -10   1        0.95        0.11      2.15 o 
  -1 -10   1      519.48      530.40     21.32 o 
   0 -10   1       36.23       30.37      3.12 o 
   1 -10   1       97.94      105.17      8.18 o 
   2 -10   1      452.30      464.02     12.64 o 
   3 -10   1       39.85       40.78      2.55 o 
   4 -10   1      141.51      133.86      5.68 o 
   5 -10   1      750.47      751.13     19.37 o 
   6 -10   1      355.65      344.72     10.87 o 
  -3  -9   1       51.92       47.66      3.64 o 
  -2  -9   1        1.07        3.12      1.53 o 
  -1  -9   1      979.89      943.66     35.88 o 
   0  -9   1      322.27      306.02     11.21 o 
   1  -9   1      350.18      326.97     10.98 o 
   2  -9   1       25.04       27.69      2.36 o 
   3  -9   1      397.74      417.93     10.89 o 
   4  -9   1       27.32       34.34      2.65 o 
   5  -9   1      772.44      769.89     18.84 o 
   6  -9   1      275.46      262.80      7.95 o 
   7  -9   1        2.58        2.87      1.99 o 
  -4  -8   1      194.32      186.16     10.23 o 
  -3  -8   1       24.28       24.28      2.80 o 
  -2  -8   1       21.98       21.73      2.20 o 
  -1  -8   1     1480.31     1445.95     22.30 o 
   0  -8   1      405.35      389.99     10.07 o 
   1  -8   1      267.63      269.01      4.83 o 
   2  -8   1     1795.95     1799.20     34.51 o 
   3  -8   1      185.90      199.57      5.92 o 
   4  -8   1       20.11       24.13      1.78 o 
   5  -8   1      162.61      164.47      5.52 o 
   6  -8   1        2.89        3.04      1.50 o 
   7  -8   1        2.73        1.00      1.42 o 
  -4  -7   1      510.39      507.47     14.79 o 
  -3  -7   1      403.06      380.82     10.58 o 
  -2  -7   1      264.67      264.30      5.31 o 
  -1  -7   1      738.27      779.05     12.31 o 
   0  -7   1      767.38      764.23     12.56 o 
   1  -7   1        4.09        5.18      1.37 o 
   2  -7   1     3101.81     3110.22     32.93 o 
   3  -7   1      110.68      108.24      3.35 o 
   4  -7   1       61.98       64.60      2.89 o 
   5  -7   1      164.39      178.04      5.55 o 
   6  -7   1      317.51      310.34      8.63 o 
   7  -7   1       19.61       25.19      2.35 o 
   8  -7   1      250.01      260.73     12.92 o 
  -5  -6   1      202.75      188.58      7.09 o 
  -4  -6   1      853.83      864.94     21.61 o 
  -3  -6   1      268.43      273.26      7.64 o 
  -2  -6   1      188.60      196.87      4.00 o 
  -1  -6   1     1460.65     1529.41     20.86 o 
   0  -6   1     2239.37     2248.06     64.09 o 
   1  -6   1      120.66      121.40      3.58 o 
   2  -6   1      300.62      297.42      5.71 o 
   3  -6   1      116.70      117.87      3.83 o 
   4  -6   1        0.26        2.15      0.76 o 
   5  -6   1      537.92      529.13      8.50 o 
   6  -6   1      570.14      555.04      9.93 o 
   7  -6   1       11.48       10.00      1.42 o 
  -6  -5   1      413.59      415.31     13.79 o 
  -5  -5   1       32.80       36.36      4.20 o 
  -4  -5   1      421.43      419.96     10.42 o 
  -3  -5   1      181.54      181.22      3.53 o 
  -2  -5   1        1.44        3.59      1.41 o 
  -1  -5   1     2366.47     2365.49     51.04 o 
   0  -5   1     1059.36     1057.99     11.78 o 
   1  -5   1        0.74        3.86      1.65 o 
   2  -5   1      788.22      752.94      8.25 o 
   3  -5   1      431.09      402.85      5.04 o 
   4  -5   1      192.94      194.86      3.73 o 
   5  -5   1      607.44      617.03      9.81 o 
   6  -5   1      438.08      444.39     10.51 o 
   7  -5   1       12.20       12.77      1.39 o 
   8  -5   1      316.73      281.51     13.78 o 
  -6  -4   1       53.02       54.00      4.04 o 
  -5  -4   1       22.66       26.90      2.40 o 
  -4  -4   1     1087.66     1082.65     27.72 o 
  -3  -4   1      231.77      221.89      3.73 o 
  -2  -4   1      208.75      196.79      3.03 o 
  -1  -4   1      302.75      261.97      3.50 o 
   0  -4   1       76.54       79.00      2.33 o 
   1  -4   1        3.69        6.44      1.24 o 
   2  -4   1     3711.62     3675.10     30.25 o 
   3  -4   1      727.65      712.70      8.01 o 
   4  -4   1       96.07       89.21      3.11 o 
   5  -4   1      152.36      149.57      3.25 o 
   6  -4   1      637.63      621.27     10.88 o 
   7  -4   1        0.81        0.95      0.97 o 
   8  -4   1        4.79       11.95      3.44 o 
  -7  -3   1       99.22       92.92      8.18 o 
  -6  -3   1      223.39      211.28      7.64 o 
  -5  -3   1        1.24        1.54      2.64 o 
  -4  -3   1     1022.87     1008.11     13.26 o 
  -3  -3   1       32.61       25.89      0.92 o 
  -2  -3   1       52.07       61.29      1.34 o 
  -1  -3   1      337.59      335.38      6.79 o 
   0  -3   1     6724.58     6228.77     48.22 o 
   1  -3   1       37.33       46.37      1.71 o 
   2  -3   1     2766.51     2785.29     44.07 o 
   3  -3   1     1027.01      984.55     10.63 o 
   4  -3   1     1132.17     1202.57     14.96 o 
   5  -3   1      231.47      234.36      4.38 o 
   6  -3   1       94.79       91.66      3.68 o 
   7  -3   1        0.74        1.47      1.32 o 
   8  -3   1      139.63      137.67      6.51 o 
  -7  -2   1      287.15      295.05     10.93 o 
  -6  -2   1      379.02      373.90      9.99 o 
  -5  -2   1        8.40       10.45      2.26 o 
  -4  -2   1      217.91      210.12      3.46 o 
  -3  -2   1        1.47        5.83      1.81 o 
  -2  -2   1      128.38      124.00      2.29 o 
  -1  -2   1     2503.08     2590.68     42.92 o 
   0  -2   1     4557.80     4525.47     30.25 o 
   1  -2   1      431.88      365.12      6.81 o 
   2  -2   1     1065.07     1117.76      9.70 o 
   3  -2   1      393.91      392.33      4.69 o 
   4  -2   1     1222.45     1267.97     20.64 o 
   5  -2   1      283.88      237.30     30.25 o 
   6  -2   1      696.74      685.46     11.14 o 
   7  -2   1        5.89        7.98      2.42 o 
   8  -2   1       37.08       35.31      5.17 o 
  -7  -1   1      219.86      222.02     10.44 o 
  -6  -1   1      223.89      218.08     12.97 o 
  -5  -1   1       53.96       54.72      1.79 o 
  -4  -1   1     1013.46     1032.26     30.22 o 
  -3  -1   1     1231.18     1197.71     16.98 o 
  -2  -1   1     3142.48     3209.49     60.89 o 
  -1  -1   1     1266.43     1270.33     14.14 o 
   1  -1   1        0.57       17.71      0.28 o 
   2  -1   1        3.67        9.05      0.46 o 
   3  -1   1     1748.79     1711.12     21.90 o 
   4  -1   1      752.22      749.87     10.84 o 
   5  -1   1      161.92      161.50      3.07 o 
   6  -1   1      346.83      347.45      9.32 o 
   7  -1   1        1.79        3.09      1.55 o 
  -7   0   1      152.88      149.87      5.68 o 
  -6   0   1      145.52      134.71      4.15 o 
  -5   0   1      123.00      120.39      2.64 o 
  -4   0   1      938.66      977.70     14.61 o 
  -3   0   1      453.58      396.39      4.53 o 
  -2   0   1     5882.14     5820.49     50.14 o 
  -1   0   1      700.09      656.97      8.72 o 
   1   0   1      205.74      168.80      4.08 o 
   2   0   1      463.10      462.58      6.72 o 
   3   0   1     2364.52     2226.39     20.14 o 
   4   0   1        0.74        2.13      1.69 o 
   5   0   1       31.31       35.38      2.30 o 
   6   0   1       53.53       62.58      3.46 o 
   7   0   1       36.84       36.74      3.66 o 
  -8   1   1       19.10       21.85      4.41 o 
  -7   1   1      241.35      242.17     18.95 o 
  -6   1   1      745.26      753.84     12.37 o 
  -5   1   1       64.63       70.52      1.87 o 
  -4   1   1       45.55       31.28      2.60 o 
  -3   1   1     1259.19     1262.01     12.33 o 
  -2   1   1      623.31      684.70      5.69 o 
  -1   1   1      793.76      771.20      4.49 o 
   0   1   1     2415.52     2456.80     23.15 o 
   1   1   1       62.15       48.91      4.20 o 
   2   1   1     1881.07     1878.76     10.99 o 
   3   1   1      683.40      667.22     12.05 o 
   4   1   1      167.67      157.63      4.44 o 
   5   1   1      123.06      129.51      4.50 o 
   6   1   1      862.52      871.02     21.62 o 
   7   1   1        1.63        3.61      1.89 o 
  -8   2   1        0.40        1.51      2.58 o 
  -7   2   1      135.85      133.06      3.48 o 
  -6   2   1      203.32      207.08      4.51 o 
  -5   2   1       67.81       57.94      1.75 o 
  -4   2   1      419.41      451.53      6.09 o 
  -3   2   1      311.37      298.68      3.56 o 
  -2   2   1     3189.75     3372.37     98.72 o 
  -1   2   1      296.13      321.20      5.73 o 
   0   2   1     7486.08     7091.80     51.77 o 
   1   2   1       74.13       73.25      2.65 o 
   2   2   1      531.90      541.91      4.12 o 
   3   2   1      679.71      708.97     15.34 o 
   4   2   1       11.41       13.75      3.61 o 
   5   2   1        2.41        5.00      1.53 o 
   6   2   1      361.53      364.86     11.16 o 
   7   2   1        5.78        9.42      3.28 o 
  -8   3   1      297.33      264.61     13.78 o 
  -7   3   1      248.18      244.13      7.31 o 
  -6   3   1      568.55      539.95      9.25 o 
  -5   3   1       25.87       22.48      1.59 o 
  -4   3   1       29.04       25.51      1.45 o 
  -3   3   1     2065.92     2020.52     24.36 o 
  -2   3   1      759.25      778.26      9.32 o 
  -1   3   1       91.62       94.56      1.59 o 
   0   3   1     3092.49     2993.78     26.82 o 
   1   3   1      124.03      131.95      2.02 o 
   2   3   1     1122.34     1101.03     10.16 o 
   3   3   1     1735.72     1675.74     29.54 o 
   4   3   1       79.98       76.47      3.09 o 
   5   3   1        7.66       10.30      1.99 o 
   6   3   1      388.18      387.25     12.49 o 
  -8   4   1        0.79        0.19      1.27 o 
  -7   4   1        9.53       10.17      1.66 o 
  -6   4   1       35.34       37.91      2.82 o 
  -5   4   1       66.64       64.76      1.86 o 
  -4   4   1      929.44      948.16     12.04 o 
  -3   4   1     1872.06     1862.59     20.12 o 
  -2   4   1       38.53       42.64      1.90 o 
  -1   4   1       65.57       67.25      1.22 o 
   0   4   1     1532.96     1535.11     27.45 o 
   1   4   1      394.18      383.92      4.90 o 
   2   4   1      137.81      133.51      2.16 o 
   3   4   1     1002.29     1001.67     23.95 o 
   4   4   1      466.42      478.08     12.54 o 
   5   4   1       61.63       58.78      8.99 o 
   6   4   1      474.79      450.95     14.23 o 
  -8   5   1       16.38       10.98      2.05 o 
  -7   5   1       59.02       60.71      4.01 o 
  -6   5   1     1168.31     1205.89     19.19 o 
  -5   5   1       24.32       20.24      2.36 o 
  -4   5   1      464.45      481.76      8.58 o 
  -3   5   1      397.62      408.81      5.70 o 
  -2   5   1       32.66       35.07      1.13 o 
  -1   5   1       95.57       88.91      1.96 o 
   0   5   1     2189.67     2170.19     26.98 o 
   1   5   1        4.34        5.18      0.68 o 
   2   5   1     1183.37     1205.99     20.27 o 
   3   5   1      387.47      371.85      9.35 o 
   4   5   1      218.88      237.62      8.10 o 
   5   5   1        1.20        2.10      1.85 o 
  -8   6   1        3.92       11.95      3.12 o 
  -7   6   1      102.36      102.42      4.08 o 
  -6   6   1      987.15     1001.33     16.65 o 
  -5   6   1        8.06        7.38      0.93 o 
  -4   6   1        9.37       12.52      1.79 o 
  -3   6   1      468.58      452.86      6.58 o 
  -2   6   1       20.25       24.60      1.10 o 
  -1   6   1       46.76       39.91      1.93 o 
   0   6   1     4376.41     4329.00     54.15 o 
   1   6   1      248.55      252.53     10.15 o 
   2   6   1      368.56      320.51     44.89 o 
   3   6   1      308.99      287.40      8.93 o 
   4   6   1       53.01       51.26      5.71 o 
   5   6   1       37.07       36.64      3.74 o 
  -8   7   1        3.65        1.94      2.48 o 
  -7   7   1        1.92        2.48      2.37 o 
  -6   7   1      163.05      158.70      4.05 o 
  -5   7   1       15.75       13.64      1.15 o 
  -4   7   1      198.73      194.13      3.82 o 
  -3   7   1     1186.93     1210.66     21.19 o 
  -2   7   1      394.43      409.83      9.64 o 
  -1   7   1      236.52      244.06      8.29 o 
   0   7   1       23.83       14.28      1.60 o 
   1   7   1       35.92       37.21      1.69 o 
   2   7   1      147.58      136.76      5.13 o 
   3   7   1     1284.32     1230.41     29.55 o 
   4   7   1        9.61        8.38      2.39 o 
  -7   8   1       16.60       21.42      3.88 o 
  -6   8   1      204.21      214.91      6.81 o 
  -5   8   1       58.11       69.15      9.47 o 
  -4   8   1      614.49      639.56     14.67 o 
  -3   8   1     1472.51     1456.60     21.25 o 
  -2   8   1       89.81       88.31      3.00 o 
  -1   8   1       26.26       30.95      1.61 o 
   0   8   1      555.27      545.95      9.86 o 
   1   8   1      549.90      521.05     12.52 o 
   2   8   1        8.81        9.75      2.05 o 
   3   8   1      253.46      258.38      9.44 o 
  -7   9   1        5.65        1.08      2.58 o 
  -6   9   1     1234.05     1217.78     28.92 o 
  -5   9   1      101.94       97.63      6.62 o 
  -4   9   1       46.28       49.78      2.77 o 
  -3   9   1       77.41       77.56      5.38 o 
  -2   9   1       40.51       41.54      3.55 o 
  -1   9   1      100.49       91.36      2.91 o 
   0   9   1      775.33      753.50     19.35 o 
   1   9   1       55.95       50.69      3.28 o 
   2   9   1       11.89       15.84      2.80 o 
  -6  10   1      145.78      159.32     10.44 o 
  -5  10   1        1.76        2.28      1.36 o 
  -4  10   1       51.18       50.40      3.37 o 
  -3  10   1      548.44      510.24     13.87 o 
  -2  10   1       86.47       90.30      4.84 o 
  -1  10   1        1.12        0.99      2.21 o 
   0  10   1      148.74      136.39      8.61 o 
   1  10   1       26.22       25.41      4.63 o 
  -5  11   1      100.69       88.50      6.51 o 
  -4  11   1       37.10       39.37      3.77 o 
  -3  11   1      598.50      590.49     40.48 o 
  -2  11   1        1.78        4.56      1.90 o 
  -1  11   1        6.49       15.07      3.66 o 
   1 -12   2       56.90       53.19      3.92 o 
   2 -12   2       74.39       74.82      4.06 o 
   3 -12   2        6.67       10.39      2.10 o 
   4 -12   2      115.20      123.82      6.19 o 
  -1 -11   2      110.01       99.36      7.75 o 
   0 -11   2        1.94        3.50      1.47 o 
   1 -11   2       47.57       61.85      3.84 o 
   2 -11   2      120.19      127.39      6.78 o 
   3 -11   2       60.11       56.03      3.76 o 
   4 -11   2      468.20      484.34     14.41 o 
   5 -11   2      168.74      186.11      7.57 o 
   6 -11   2       22.62       24.33      4.36 o 
  -2 -10   2       83.46       79.12      6.67 o 
  -1 -10   2       51.18       49.81      3.02 o 
   0 -10   2        0.03       -0.04      1.13 o 
   1 -10   2      301.70      296.80     17.44 o 
   2 -10   2     1889.11     1932.72     62.22 o 
   3 -10   2       31.21       36.37      4.90 o 
   4 -10   2        5.64        7.72      2.75 o 
   5 -10   2      104.65      114.02      5.19 o 
   6 -10   2        8.39        7.07      3.28 o 
  -3  -9   2       10.32       11.25      2.31 o 
  -2  -9   2       12.61       14.46      1.99 o 
  -1  -9   2      295.73      289.14      9.85 o 
   0  -9   2      241.62      237.56      7.97 o 
   1  -9   2      390.96      381.65      9.76 o 
   2  -9   2      575.36      588.82     19.86 o 
   3  -9   2       10.65       13.60      1.97 o 
   4  -9   2        0.19        1.74      1.33 o 
   5  -9   2      211.17      215.56      7.17 o 
   6  -9   2        1.05        1.62      1.47 o 
   7  -9   2       95.59       97.25      5.10 o 
  -4  -8   2        8.65       12.31      4.14 o 
  -3  -8   2       18.95       16.96      2.50 o 
  -2  -8   2      464.23      450.30     16.06 o 
  -1  -8   2     1094.54     1114.21     23.02 o 
   0  -8   2       27.71       22.73      1.52 o 
   1  -8   2      338.24      339.90      8.30 o 
   2  -8   2      261.03      268.09      8.56 o 
   3  -8   2       15.58       22.65      2.05 o 
   4  -8   2       36.23       33.99      2.39 o 
   5  -8   2     1088.91     1175.69     26.81 o 
   6  -8   2       40.23       47.97      3.10 o 
   7  -8   2      175.40      158.95      6.15 o 
  -5  -7   2        1.02        2.94      1.63 o 
  -4  -7   2      284.31      284.98     13.29 o 
  -3  -7   2       12.21       15.38      5.60 o 
  -2  -7   2       55.92       58.51      2.02 o 
  -1  -7   2      756.97      774.56     16.67 o 
   0  -7   2        8.63       10.87      0.89 o 
   1  -7   2      152.76      164.09      2.56 o 
   2  -7   2      575.94      580.33     13.67 o 
   3  -7   2       44.46       45.34      2.39 o 
   4  -7   2      142.44      164.65      5.04 o 
   5  -7   2     1507.97     1586.20     32.45 o 
   6  -7   2        9.75        8.39      3.01 o 
   7  -7   2        0.70       -0.25      1.25 o 
  -5  -6   2       99.17      101.85      5.16 o 
  -4  -6   2      722.84      726.92     17.80 o 
  -3  -6   2       11.43        9.23      1.03 o 
  -2  -6   2        4.65        6.20      0.86 o 
  -1  -6   2      200.36      216.95      6.46 o 
   0  -6   2        7.67        5.87      0.61 o 
   1  -6   2      176.05      160.50      6.12 o 
   2  -6   2     5499.36     5297.55    180.48 o 
   3  -6   2     1250.83     1292.00     28.74 o 
   4  -6   2        1.85        3.07      1.26 o 
   5  -6   2       16.73       18.50      1.78 o 
   6  -6   2       11.20       13.78      1.70 o 
   7  -6   2        2.18        0.68      0.95 o 
   8  -6   2      492.69      497.03     19.59 o 
  -6  -5   2        1.96        7.03      3.01 o 
  -5  -5   2      168.08      168.12      8.77 o 
  -4  -5   2      895.87      905.29     19.80 o 
  -3  -5   2       25.17       26.30      1.49 o 
  -2  -5   2       16.45       19.41      1.03 o 
  -1  -5   2      522.17      499.86     11.31 o 
   0  -5   2      184.21      177.07      2.48 o 
   1  -5   2     5258.07     5271.51    104.96 o 
   2  -5   2     4719.34     5078.39    222.14 o 
   3  -5   2       79.47       95.30      3.14 o 
   4  -5   2       65.66       63.06      1.75 o 
   5  -5   2      363.36      346.69      5.93 o 
   6  -5   2       35.23       37.16      3.18 o 
   7  -5   2       81.82       71.01      3.49 o 
   8  -5   2      726.52      663.35     25.51 o 
  -6  -4   2       15.04       13.07      2.25 o 
  -5  -4   2      186.79      201.64      6.84 o 
  -4  -4   2       83.97       88.94      2.89 o 
  -3  -4   2        8.50       10.45      0.88 o 
  -2  -4   2       11.20        9.84      1.43 o 
  -1  -4   2    10195.81    10125.96    232.04 o 
   0  -4   2      758.64      791.91      7.38 o 
   1  -4   2      113.32      141.93      3.61 o 
   2  -4   2      574.56      532.18      7.42 o 
   3  -4   2       70.08       12.20      6.51 o 
   4  -4   2       36.41       49.27      1.47 o 
   5  -4   2     2288.29     2336.98     32.24 o 
   6  -4   2      506.86      506.77     13.61 o 
   7  -4   2        0.63        1.95      0.99 o 
   8  -4   2        4.53        2.90      1.81 o 
  -7  -3   2      304.06      324.03     17.33 o 
  -6  -3   2        0.22        9.94      1.78 o 
  -5  -3   2        5.67       10.23      1.32 o 
  -4  -3   2      573.29      582.08      9.11 o 
  -3  -3   2     1485.57     1530.68     17.73 o 
  -2  -3   2      319.15      317.84      3.90 o 
  -1  -3   2      352.07      320.27      3.50 o 
   0  -3   2       15.77       10.19      0.93 o 
   1  -3   2      865.53      803.12     28.47 o 
   2  -3   2     1841.70     1815.62     15.73 o 
   3  -3   2     2526.41     2588.68     32.78 o 
   4  -3   2      424.21      454.01      6.51 o 
   5  -3   2      508.36      544.90      8.83 o 
   6  -3   2       40.87       44.68      2.36 o 
   7  -3   2       28.88       28.79      2.62 o 
   8  -3   2      270.18      274.67     11.79 o 
  -7  -2   2       14.15       16.51      2.27 o 
  -6  -2   2        1.79        2.53      1.45 o 
  -5  -2   2      715.97      737.67     11.33 o 
  -4  -2   2     4726.67     4651.14     54.88 o 
  -3  -2   2       28.78       23.85      1.03 o 
  -2  -2   2      177.16      203.89      4.29 o 
  -1  -2   2      496.81      500.91     10.55 o 
   0  -2   2      814.03      831.94      9.91 o 
   1  -2   2     2562.30     2402.27     38.31 o 
   2  -2   2    21166.69    17295.85    266.33 o 
   3  -2   2      821.09      826.51     10.44 o 
   4  -2   2       72.52       67.83      5.28 o 
   5  -2   2       22.98       22.74      1.30 o 
   6  -2   2       84.64       91.21      3.82 o 
   7  -2   2        2.03        5.21      3.61 o 
  -7  -1   2      467.82      417.15     14.32 o 
  -6  -1   2      219.45      211.62      6.64 o 
  -5  -1   2      199.22      194.52      3.75 o 
  -4  -1   2     2086.64     2207.79    107.37 o 
  -3  -1   2      153.88      150.81      3.22 o 
  -2  -1   2      829.08      906.95      7.77 o 
  -1  -1   2     4722.26     4554.47     29.86 o 
   0  -1   2     7070.91     6157.81     34.70 o 
   1  -1   2      300.28      292.79      4.26 o 
   2  -1   2     8424.97     8072.91    136.64 o 
   3  -1   2      301.85      305.46      3.73 o 
   4  -1   2       15.80       19.26      1.88 o 
   5  -1   2      402.99      413.51      9.15 o 
   6  -1   2      326.10      335.63      9.39 o 
   7  -1   2        0.64        1.80      1.36 o 
  -8   0   2       14.24       17.87      4.41 o 
  -7   0   2      578.05      589.17     38.32 o 
  -6   0   2      118.00      119.11      3.52 o 
  -5   0   2       38.80       38.51      1.31 o 
  -4   0   2      306.58      327.92      4.55 o 
  -3   0   2      521.35      506.30      5.36 o 
  -2   0   2      658.96      676.41      5.26 o 
  -1   0   2     5930.83     5585.00     47.82 o 
   0   0   2     4117.69     3781.59     26.04 o 
   1   0   2      167.19      168.47      2.53 o 
   2   0   2      477.62      475.02      6.93 o 
   3   0   2      435.81      418.42      6.22 o 
   4   0   2        5.19        6.82      1.27 o 
   5   0   2      866.03      888.27     19.32 o 
   6   0   2      215.98      238.45      7.74 o 
   7   0   2       32.58       30.86      3.13 o 
  -8   1   2        4.85        6.46      3.44 o 
  -7   1   2      308.09      295.13     10.06 o 
  -6   1   2       65.61       70.91      2.17 o 
  -5   1   2       56.74       58.58      2.67 o 
  -4   1   2     4422.45     4430.39     46.79 o 
  -3   1   2     2140.74     2147.71     31.55 o 
  -2   1   2      391.68      349.66      4.21 o 
  -1   1   2     2996.85     3030.64     23.62 o 
   0   1   2      449.57      458.78      5.83 o 
   1   1   2       29.06       34.94      1.10 o 
   2   1   2     3687.47     3717.50    160.24 o 
   3   1   2     1661.39     1657.50     50.97 o 
   4   1   2       23.69       26.27      2.02 o 
   5   1   2      667.34      672.96     16.79 o 
   6   1   2       26.62       26.75      2.69 o 
   7   1   2       20.74       24.72      3.05 o 
  -8   2   2        1.45        5.60      3.01 o 
  -7   2   2        1.77        1.56      1.02 o 
  -6   2   2      324.50      334.60      6.95 o 
  -5   2   2      320.14      307.82      5.02 o 
  -4   2   2     7142.12     6806.87     71.08 o 
  -3   2   2     2013.74     2063.27     33.04 o 
  -2   2   2      601.26      654.81      5.90 o 
  -1   2   2      246.49      275.16      7.05 o 
   0   2   2      255.49      246.63      3.32 o 
   1   2   2      151.75      208.09      2.31 o 
   2   2   2     6445.57     6166.38     88.22 o 
   3   2   2     2565.48     2663.31    126.98 o 
   4   2   2        1.76        3.22      1.37 o 
   5   2   2        7.13        5.39      1.44 o 
   6   2   2      109.36      116.96      5.61 o 
  -8   3   2       43.98       36.41      8.34 o 
  -7   3   2      442.26      457.04     11.74 o 
  -6   3   2      630.98      636.23     10.53 o 
  -5   3   2      159.36      164.90      3.19 o 
  -4   3   2     1150.11     1128.00     20.31 o 
  -3   3   2      132.31      151.05      3.40 o 
  -2   3   2        3.69        3.91      0.70 o 
  -1   3   2        6.41        7.30      1.34 o 
   0   3   2     2629.85     2635.56     49.08 o 
   1   3   2     1142.47     1265.79     22.56 o 
   2   3   2      842.31      857.53     15.43 o 
   3   3   2       22.18       22.32      2.05 o 
   4   3   2        2.56        7.27      3.77 o 
   5   3   2      247.51      270.52     19.32 o 
   6   3   2      124.86      142.10     19.54 o 
  -8   4   2        4.67        7.86      3.34 o 
  -7   4   2      638.74      656.78     29.87 o 
  -6   4   2      210.73      217.48      4.43 o 
  -5   4   2      116.87      120.77      2.65 o 
  -4   4   2      368.65      382.96      7.37 o 
  -3   4   2       43.06       32.73      1.00 o 
  -2   4   2        5.39        9.59      0.73 o 
  -1   4   2     6410.12     6268.76     64.32 o 
   0   4   2      989.07     1039.41     12.22 o 
   1   4   2        1.53        3.06      0.54 o 
   2   4   2      125.35      114.15      3.87 o 
   3   4   2      783.85      804.45     18.04 o 
   4   4   2       58.70       55.12      3.07 o 
   5   4   2      438.11      436.37     13.61 o 
  -8   5   2        2.77       -0.13      1.56 o 
  -7   5   2       84.26       93.20      5.44 o 
  -6   5   2       32.78       37.49      2.87 o 
  -5   5   2       57.15       56.68      1.94 o 
  -4   5   2     1601.00     1594.76     42.68 o 
  -3   5   2     5261.62     5178.06     59.58 o 
  -2   5   2       14.32       13.23      1.82 o 
  -1   5   2      424.71      422.09      6.05 o 
   0   5   2        1.44        2.00      0.58 o 
   1   5   2        2.82        5.76      0.78 o 
   2   5   2      448.11      449.93     10.77 o 
   3   5   2     1618.12     1681.80     36.85 o 
   4   5   2       60.60       63.81      4.03 o 
   5   5   2       44.75       41.08      3.91 o 
  -8   6   2       48.76       38.86      4.74 o 
  -7   6   2       19.15       19.72      2.22 o 
  -6   6   2      107.74      121.03      3.19 o 
  -5   6   2      349.10      341.89      8.67 o 
  -4   6   2     2189.33     2251.46     30.60 o 
  -3   6   2      809.58      811.95     11.59 o 
  -2   6   2       48.61       50.97      1.63 o 
  -1   6   2       12.42       14.96      1.98 o 
   0   6   2      143.38      146.98      3.22 o 
   1   6   2       36.97       36.38      1.46 o 
   2   6   2      971.54     1012.25     22.94 o 
   3   6   2      393.78      396.69     11.76 o 
   4   6   2       22.99       19.02      3.55 o 
  -7   7   2      425.79      449.66     19.59 o 
  -6   7   2      587.24      582.69     10.87 o 
  -5   7   2        1.37        3.56      0.91 o 
  -4   7   2      121.24      118.36      3.06 o 
  -3   7   2       29.95       36.14      1.58 o 
  -2   7   2       33.27       31.70      1.37 o 
  -1   7   2      471.04      468.98      8.26 o 
   0   7   2     1114.75     1148.68     17.81 o 
   1   7   2        9.58       13.23      1.90 o 
   2   7   2      262.75      256.71      8.41 o 
   3   7   2       13.07       18.19      2.78 o 
  -7   8   2      258.15      248.68     11.84 o 
  -6   8   2      137.19      145.50      5.63 o 
  -5   8   2       21.19       20.59      3.07 o 
  -4   8   2       33.49       35.70      1.69 o 
  -3   8   2      907.24      941.29     15.53 o 
  -2   8   2        1.47        1.68      0.84 o 
  -1   8   2      454.99      455.69      8.64 o 
   0   8   2      987.09      965.88     16.54 o 
   1   8   2        0.80        0.97      1.36 o 
   2   8   2       17.25       20.28      4.79 o 
   3   8   2      296.92      320.36     24.81 o 
  -7   9   2       34.22       36.39      5.38 o 
  -6   9   2        9.76        9.80      3.23 o 
  -5   9   2       22.74       23.27      2.05 o 
  -4   9   2      299.60      291.63     13.35 o 
  -3   9   2      972.03      982.12     53.07 o 
  -2   9   2      159.26      153.94      4.06 o 
  -1   9   2       83.70       83.14      3.03 o 
   0   9   2        0.81       -0.38      1.03 o 
   1   9   2        1.23        1.83      1.67 o 
   2   9   2      216.35      199.69     10.23 o 
  -6  10   2      120.90      127.35      9.15 o 
  -5  10   2        1.09        3.52      1.71 o 
  -4  10   2      591.86      561.36     30.14 o 
  -3  10   2      332.72      324.08      9.87 o 
  -2  10   2        4.39        4.01      1.71 o 
  -1  10   2       16.47       19.38      3.77 o 
   0  10   2      382.78      361.82     15.29 o 
  -4  11   2       22.77       20.94      3.77 o 
  -3  11   2       80.58       77.98      4.64 o 
  -2  11   2       42.82       41.55      4.95 o 
   0 -12   3       15.54       10.33      3.44 o 
   1 -12   3      329.95      353.85     26.75 o 
   2 -12   3       35.11       32.35      3.31 o 
   3 -12   3       13.74       14.71      2.58 o 
   4 -12   3      219.34      218.70      8.05 o 
  -1 -11   3       97.50      105.71      7.54 o 
   0 -11   3       48.67       52.91      4.36 o 
   1 -11   3      707.57      698.20     18.23 o 
   2 -11   3      424.41      428.58     24.49 o 
   3 -11   3        7.00        9.23      1.75 o 
   4 -11   3        6.34       12.34      2.32 o 
   5 -11   3       53.66       66.70      9.74 o 
   6 -11   3       16.22       18.13      4.25 o 
  -2 -10   3      114.57      111.74      7.54 o 
  -1 -10   3       93.82       88.30      4.36 o 
   0 -10   3       41.68       40.24      2.80 o 
   1 -10   3      439.04      444.98     11.98 o 
   2 -10   3       40.58       39.16      2.93 o 
   3 -10   3       33.48       34.95      2.85 o 
   4 -10   3      366.43      388.82     11.22 o 
   5 -10   3      245.26      268.22      8.91 o 
   6 -10   3       15.72       16.96      2.45 o 
  -3  -9   3        4.09        3.39      1.83 o 
  -2  -9   3      799.17      774.81     22.47 o 
  -1  -9   3      181.59      169.08      6.82 o 
   0  -9   3        1.25        0.15      2.85 o 
   1  -9   3        2.25        2.50      1.13 o 
   2  -9   3      201.81      211.04      7.91 o 
   3  -9   3        0.92        2.44      1.36 o 
   4  -9   3      599.84      645.68     15.99 o 
   5  -9   3      180.99      193.03      6.71 o 
   6  -9   3        2.44        1.46      1.52 o 
   7  -9   3       59.36       55.72      3.96 o 
  -4  -8   3      248.50      241.36      8.60 o 
  -3  -8   3       25.59       25.23      2.42 o 
  -2  -8   3      309.55      298.95      6.20 o 
  -1  -8   3        5.00        6.65      0.99 o 
   0  -8   3        3.54        4.33      0.85 o 
   1  -8   3     1173.68     1207.88     41.77 o 
   2  -8   3     1083.55     1128.94     22.76 o 
   3  -8   3       13.91       17.31      3.82 o 
   4  -8   3      385.82      392.81     10.05 o 
   5  -8   3       72.07       72.51      3.81 o 
   6  -8   3        8.46       11.02      1.97 o 
   7  -8   3       21.10       22.76      2.69 o 
  -5  -7   3      469.97      466.66     14.34 o 
  -4  -7   3      417.23      411.07     11.61 o 
  -3  -7   3       34.94       32.24      2.02 o 
  -2  -7   3       89.95       86.68      2.50 o 
  -1  -7   3      621.24      642.75     10.51 o 
   0  -7   3      116.54      111.08      2.23 o 
   1  -7   3     1380.77     1469.62     26.91 o 
   2  -7   3     1998.76     1955.75     33.60 o 
   3  -7   3        1.02        2.25      1.13 o 
   4  -7   3      130.33      123.70      5.44 o 
   5  -7   3      110.51      116.39      4.58 o 
   6  -7   3       93.89       93.35      3.94 o 
   7  -7   3      220.75      220.63      7.31 o 
  -5  -6   3      289.32      290.38      9.34 o 
  -4  -6   3        1.90        3.18      1.11 o 
  -3  -6   3       37.75       38.55      1.72 o 
  -2  -6   3      811.25      791.13     11.62 o 
  -1  -6   3      548.79      536.10     13.75 o 
   0  -6   3       15.51       14.73      0.88 o 
   1  -6   3      309.74      282.38     16.58 o 
   2  -6   3        3.56        3.09      1.08 o 
   3  -6   3      170.10      184.38      4.43 o 
   4  -6   3      466.25      437.26      6.41 o 
   5  -6   3      855.07      903.42     13.87 o 
   6  -6   3        7.76       10.52      1.28 o 
   7  -6   3       43.32       37.79      3.66 o 
  -6  -5   3        7.09       11.44      2.20 o 
  -5  -5   3      119.15      119.41      4.86 o 
  -4  -5   3      439.07      443.98      7.54 o 
  -3  -5   3        1.99        4.49      2.96 o 
  -2  -5   3     1076.70     1047.83     13.56 o 
  -1  -5   3      305.72      280.12      4.08 o 
   0  -5   3        0.22        1.52      1.15 o 
   1  -5   3       56.23       44.83      5.06 o 
   2  -5   3     2123.39     2227.60     32.79 o 
   3  -5   3        5.84        3.37      0.46 o 
   4  -5   3      902.72      909.99     21.64 o 
   5  -5   3      567.90      569.23      9.51 o 
   6  -5   3        7.16        7.52      1.13 o 
   7  -5   3        6.11        7.92      1.75 o 
  -6  -4   3        4.16        4.00      1.63 o 
  -5  -4   3      511.30      510.16     17.01 o 
  -4  -4   3     1082.01     1092.34     16.05 o 
  -3  -4   3        0.81        4.87      2.29 o 
  -2  -4   3      714.64      748.46      9.17 o 
  -1  -4   3        2.16        2.28      1.30 o 
   0  -4   3        3.08        3.57      0.36 o 
   1  -4   3      523.42      543.36      7.91 o 
   2  -4   3     5401.64     5204.17     42.81 o 
   3  -4   3      450.17      459.90      5.84 o 
   4  -4   3       98.33       90.88      2.15 o 
   5  -4   3       36.08       45.99      1.80 o 
   6  -4   3       19.68       17.66      2.00 o 
   7  -4   3       83.16       74.47      3.96 o 
  -7  -3   3      128.90      139.41      9.80 o 
  -6  -3   3       36.47       33.60      2.45 o 
  -5  -3   3      334.80      327.15      5.98 o 
  -4  -3   3     1584.47     1576.39     20.82 o 
  -3  -3   3      117.57      138.42      2.84 o 
  -2  -3   3      899.95      901.24      9.83 o 
  -1  -3   3      900.59      866.57      8.44 o 
   0  -3   3     1686.34     1759.83     13.73 o 
   1  -3   3     2672.21     2580.95     18.84 o 
   2  -3   3     2563.72     2620.43     28.54 o 
   3  -3   3       17.55       19.94      0.87 o 
   4  -3   3      139.84      143.92      3.23 o 
   5  -3   3     1239.14     1236.10     17.93 o 
   6  -3   3       39.81       48.89      2.91 o 
   7  -3   3       25.77       27.55      2.77 o 
  -7  -2   3       64.19       74.28      6.78 o 
  -6  -2   3        1.47        1.97      0.82 o 
  -5  -2   3      334.24      336.67      5.92 o 
  -4  -2   3      217.73      227.58      3.93 o 
  -3  -2   3        4.56        8.49      0.66 o 
  -2  -2   3      813.77      727.17     10.94 o 
  -1  -2   3     4729.97     4653.06     41.68 o 
   0  -2   3      565.43      577.37      4.70 o 
   1  -2   3       50.24       53.91      2.41 o 
   2  -2   3      455.72      473.09      5.11 o 
   3  -2   3      210.67      234.07      5.22 o 
   4  -2   3      425.59      387.44      6.22 o 
   5  -2   3     1135.70     1096.81     30.56 o 
   6  -2   3        1.62        2.45      1.44 o 
   7  -2   3       34.57       36.57      5.92 o 
  -7  -1   3      267.35      283.34     14.43 o 
  -6  -1   3       42.84       42.38      3.18 o 
  -5  -1   3      178.87      174.04     10.31 o 
  -4  -1   3     1707.72     1704.08     20.07 o 
  -3  -1   3      372.56      377.53      4.47 o 
  -2  -1   3     1112.55     1074.93     14.10 o 
  -1  -1   3      767.75      756.39     11.96 o 
   0  -1   3        2.55        5.10      0.85 o 
   1  -1   3      324.79      336.59      4.28 o 
   2  -1   3     6378.95     6220.45     72.79 o 
   3  -1   3      108.66      115.14      2.53 o 
   4  -1   3      126.79      120.31      2.01 o 
   5  -1   3      742.91      729.13     16.32 o 
   6  -1   3        8.26       11.74      1.63 o 
   7  -1   3      107.12       94.05      7.37 o 
  -8   0   3        4.38       10.55      3.88 o 
  -7   0   3       28.80       29.85      2.17 o 
  -6   0   3        6.90       10.63      2.45 o 
  -5   0   3      629.97      615.21      8.73 o 
  -4   0   3     3258.91     3127.34     33.40 o 
  -3   0   3        4.27        6.32      0.68 o 
  -2   0   3      267.79      261.11      9.53 o 
  -1   0   3      182.37      186.18      2.16 o 
   0   0   3        2.21        3.31      0.63 o 
   1   0   3       51.72       49.29      0.89 o 
   2   0   3     3043.56     2944.83     39.94 o 
   3   0   3      777.77      799.09     14.12 o 
   4   0   3      112.71      105.07      8.18 o 
   5   0   3      769.57      780.41     18.36 o 
   6   0   3       19.15       16.84      2.35 o 
   7   0   3        9.01       12.23      2.51 o 
  -8   1   3       32.46       30.47      4.95 o 
  -7   1   3      359.29      362.76     11.68 o 
  -6   1   3       57.59       52.52      3.95 o 
  -5   1   3       99.44       96.49      2.14 o 
  -4   1   3     1176.06     1195.08     13.34 o 
  -3   1   3       50.15       53.50      1.60 o 
  -2   1   3     1376.21     1329.59     28.42 o 
  -1   1   3     4449.58     4253.01     30.88 o 
   0   1   3     2776.51     2802.74     50.87 o 
   1   1   3      732.72      712.20     10.02 o 
   2   1   3     1989.35     2001.11     30.17 o 
   3   1   3      788.42      813.86     15.41 o 
   4   1   3      217.62      213.72      6.28 o 
   5   1   3      725.85      737.12     18.16 o 
   6   1   3        9.25       13.30      2.38 o 
  -8   2   3       47.47       50.81      5.81 o 
  -7   2   3      253.87      273.30      8.20 o 
  -6   2   3        5.59        5.66      1.91 o 
  -5   2   3      106.62      109.50      2.86 o 
  -4   2   3      723.89      731.95      8.35 o 
  -3   2   3      869.96      947.49     10.64 o 
  -2   2   3       42.98       39.62      1.82 o 
  -1   2   3     5260.06     5005.94     47.28 o 
   0   2   3      257.83      253.16      4.68 o 
   1   2   3      663.91      707.20      6.87 o 
   2   2   3     1361.17     1394.69     23.41 o 
   3   2   3      231.63      232.03      5.82 o 
   4   2   3       80.27       77.71      3.63 o 
   5   2   3      588.17      584.07     15.69 o 
   6   2   3       18.29       19.85      3.44 o 
  -8   3   3       48.48       46.15      6.94 o 
  -7   3   3      256.25      258.30      8.17 o 
  -6   3   3        4.31        6.78      1.70 o 
  -5   3   3      221.81      236.34      5.77 o 
  -4   3   3     2245.40     2215.33     32.32 o 
  -3   3   3      599.20      614.81      7.10 o 
  -2   3   3      695.54      683.37      7.52 o 
  -1   3   3       29.02       18.05      0.80 o 
   0   3   3       88.38       97.57      4.07 o 
   1   3   3        1.86        3.88      0.79 o 
   2   3   3     2636.73     2533.10     43.86 o 
   3   3   3      159.82      153.48      5.12 o 
   4   3   3        6.99        7.86      1.88 o 
   5   3   3       39.14       50.88      3.71 o 
   6   3   3       11.84       11.00      2.64 o 
  -8   4   3        0.23        1.67      1.64 o 
  -7   4   3       87.40       95.72      5.60 o 
  -6   4   3        2.75        5.05      1.44 o 
  -5   4   3      126.06      127.39      2.68 o 
  -4   4   3     2616.07     2571.11     30.31 o 
  -3   4   3       19.71       24.76      1.00 o 
  -2   4   3       38.71       43.52      1.23 o 
  -1   4   3      680.41      693.53     13.25 o 
   0   4   3       61.58       68.97      3.62 o 
   1   4   3       55.11       59.16      2.04 o 
   2   4   3     1222.04     1189.63     23.54 o 
   3   4   3        3.91        9.12      4.52 o 
   4   4   3        3.93        9.07      2.12 o 
   5   4   3       85.37       86.76      8.94 o 
  -8   5   3       26.38       29.08      3.01 o 
  -7   5   3      579.54      582.39     23.63 o 
  -6   5   3        1.65        4.89      1.50 o 
  -5   5   3       24.08       25.29      3.02 o 
  -4   5   3      223.56      215.10      4.65 o 
  -3   5   3      185.19      184.15      3.38 o 
  -2   5   3      309.69      317.33      5.01 o 
  -1   5   3     1698.66     1687.34     21.85 o 
   0   5   3       19.58       16.91      1.35 o 
   1   5   3       71.49       64.26      1.80 o 
   2   5   3       93.78       95.13      4.21 o 
   3   5   3       11.09       10.72      2.75 o 
   4   5   3       49.54       50.80      4.63 o 
  -8   6   3       18.32       19.48      3.98 o 
  -7   6   3      197.08      211.89      7.23 o 
  -6   6   3        2.84        6.01      1.55 o 
  -5   6   3        3.03        6.81      1.66 o 
  -4   6   3      578.78      581.41      9.25 o 
  -3   6   3      340.07      357.10      9.89 o 
  -2   6   3       54.80       58.43      1.89 o 
  -1   6   3      754.95      757.19     11.61 o 
   0   6   3       22.73       23.47      1.83 o 
   1   6   3       67.25       65.45      2.89 o 
   2   6   3      387.52      389.89     11.04 o 
   3   6   3      306.67      299.28      9.48 o 
   4   6   3        2.09        3.87      1.71 o 
  -7   7   3       50.16       29.39      4.63 o 
  -6   7   3        8.00       11.01      5.87 o 
  -5   7   3        2.85        5.42      0.97 o 
  -4   7   3     1321.96     1338.49     20.76 o 
  -3   7   3      134.37      130.38      3.73 o 
  -2   7   3       19.95       21.60      3.03 o 
  -1   7   3      221.67      218.85      4.59 o 
   0   7   3       22.13       20.79      1.70 o 
   1   7   3        1.34        0.11      1.03 o 
   2   7   3      534.60      535.67     21.42 o 
   3   7   3       69.09       72.48      5.65 o 
  -7   8   3       44.58       43.71      4.31 o 
  -6   8   3       42.55       42.52      5.06 o 
  -5   8   3        5.90        5.02      1.07 o 
  -4   8   3      404.74      395.17      7.79 o 
  -3   8   3       35.59       40.85      4.07 o 
  -2   8   3        3.62        7.94      1.77 o 
  -1   8   3      356.36      352.92      7.35 o 
   0   8   3      232.77      216.92      6.97 o 
   1   8   3       65.32       75.07      4.18 o 
   2   8   3      132.93      126.69      6.09 o 
  -6   9   3        6.01        5.06      3.01 o 
  -5   9   3        5.75        4.65      1.57 o 
  -4   9   3       55.77       56.50      3.88 o 
  -3   9   3       98.59       98.51      4.20 o 
  -2   9   3       74.01       73.53      2.98 o 
  -1   9   3      347.37      317.87      7.66 o 
   0   9   3       41.57       36.43      3.02 o 
   1   9   3       57.33       61.17      4.22 o 
  -5  10   3        1.72        0.43      2.26 o 
  -4  10   3      254.12      232.92      7.99 o 
  -3  10   3      163.03      160.84      6.31 o 
  -2  10   3       29.55       40.67      3.11 o 
  -1  10   3      488.15      501.01     20.88 o 
   0 -12   4       40.09       40.21      3.42 o 
   1 -12   4      156.25      151.10      6.47 o 
   2 -12   4        2.88        9.24      3.71 o 
   3 -12   4       19.86       21.46      2.39 o 
   4 -12   4      624.06      665.80     20.19 o 
  -1 -11   4        3.77        7.17      4.79 o 
   0 -11   4        0.07       -0.79      1.36 o 
   1 -11   4       97.20       86.99     17.12 o 
   2 -11   4       49.88       50.69      3.05 o 
   3 -11   4      316.85      332.05     10.54 o 
   4 -11   4      816.15      864.57     23.84 o 
   5 -11   4       13.06       16.18      2.57 o 
   6 -11   4        7.32       10.93      5.97 o 
  -3 -10   4       80.60       80.74      6.89 o 
  -2 -10   4       94.67      102.59      7.21 o 
  -1 -10   4        0.55        3.14      1.70 o 
   0 -10   4      123.61      131.05      6.30 o 
   1 -10   4     1684.86     1737.82     37.94 o 
   2 -10   4      149.46      150.24      9.20 o 
   3 -10   4      129.39      124.45      5.33 o 
   4 -10   4      210.78      208.66      8.67 o 
   5 -10   4        0.67        0.66      1.48 o 
   6 -10   4       17.70       16.64      4.47 o 
  -3  -9   4       25.95       22.97      3.44 o 
  -2  -9   4      248.06      245.00      7.15 o 
  -1  -9   4      238.78      227.77      8.61 o 
   0  -9   4      135.44      138.12      4.80 o 
   1  -9   4     1229.77     1215.32     36.12 o 
   2  -9   4      109.25      110.05     14.96 o 
   3  -9   4       13.88       17.99      2.02 o 
   4  -9   4      379.41      391.19     10.74 o 
   5  -9   4      100.41      109.18      5.06 o 
   6  -9   4       29.95       36.00      3.44 o 
   7  -9   4      477.67      481.13     20.78 o 
  -4  -8   4        7.41        6.62      1.90 o 
  -3  -8   4      230.68      218.75      5.53 o 
  -2  -8   4     1417.60     1442.00     23.37 o 
  -1  -8   4      143.33      134.03      3.25 o 
   0  -8   4        9.65        9.98      1.31 o 
   1  -8   4       17.45       21.28      2.10 o 
   2  -8   4        5.77        9.65      2.15 o 
   3  -8   4       22.83       26.89      3.07 o 
   4  -8   4     2777.64     2880.82     57.49 o 
   5  -8   4      441.74      444.44     11.22 o 
   6  -8   4       22.43       23.52      2.51 o 
   7  -8   4        0.70        0.54      1.45 o 
  -5  -7   4      246.31      248.92     10.44 o 
  -4  -7   4       62.10       64.92      9.10 o 
  -3  -7   4      340.02      330.02      6.81 o 
  -2  -7   4     1873.90     1814.40     26.16 o 
  -1  -7   4       29.24       29.95      2.87 o 
   0  -7   4       51.51       45.30      1.30 o 
   1  -7   4      444.62      421.63      9.06 o 
   2  -7   4     1231.88     1322.04     61.95 o 
   3  -7   4      789.24      845.58     16.62 o 
   4  -7   4     1220.82     1245.34     25.38 o 
   5  -7   4       21.27       22.95      2.09 o 
   6  -7   4       12.20       12.84      2.37 o 
   7  -7   4      229.47      225.27      7.71 o 
  -5  -6   4      815.18      787.68     19.25 o 
  -4  -6   4      342.27      349.01      6.96 o 
  -3  -6   4        6.07        7.56      2.71 o 
  -2  -6   4       46.82       53.04      4.07 o 
  -1  -6   4       14.64       18.98      1.61 o 
   0  -6   4      295.08      319.32      4.05 o 
   1  -6   4     6518.91     6359.89     94.54 o 
   2  -6   4      413.24      428.79     35.85 o 
   3  -6   4       16.56       16.04      1.48 o 
   4  -6   4      195.41      199.49      3.57 o 
   5  -6   4       99.23       99.10      2.65 o 
   6  -6   4        0.78        1.79      1.01 o 
   7  -6   4      423.59      425.12     17.87 o 
  -6  -5   4       91.54      106.04      7.75 o 
  -5  -5   4      337.91      347.71     11.52 o 
  -4  -5   4        0.43        1.40      0.83 o 
  -3  -5   4       69.02       65.70      1.99 o 
  -2  -5   4     1584.09     1584.22     19.78 o 
  -1  -5   4     2640.15     2645.98     28.64 o 
   0  -5   4       48.29       66.80      2.14 o 
   1  -5   4     1060.89     1045.35     65.67 o 
   2  -5   4      241.81      218.51     14.66 o 
   3  -5   4       15.11       18.08      1.27 o 
   4  -5   4     1299.18     1314.22     17.66 o 
   5  -5   4      433.17      434.14      7.88 o 
   6  -5   4       10.86       13.06      1.42 o 
   7  -5   4      183.38      189.72      6.93 o 
  -6  -4   4       45.72       45.71      3.12 o 
  -5  -4   4       47.21       57.45      2.15 o 
  -4  -4   4       76.75       88.33      2.50 o 
  -3  -4   4      960.11     1026.59     17.36 o 
  -2  -4   4     5450.83     5139.66     55.31 o 
  -1  -4   4      510.84      459.01      8.90 o 
   0  -4   4      236.09      245.03      7.49 o 
   1  -4   4      110.52      129.11      1.57 o 
   2  -4   4      614.68      634.28      8.02 o 
   3  -4   4        1.00        3.75      0.66 o 
   4  -4   4     2861.76     2927.89     38.06 o 
   5  -4   4      807.28      813.63     12.86 o 
   6  -4   4       45.73       47.67      6.08 o 
   7  -4   4        0.17        4.78      4.68 o 
  -7  -3   4        1.88       12.38      3.77 o 
  -6  -3   4       22.61       25.39      1.51 o 
  -5  -3   4      922.27      946.92     14.99 o 
  -4  -3   4      827.16      839.62     12.14 o 
  -3  -3   4      217.45      223.14      3.65 o 
  -2  -3   4     3418.81     3234.55     32.19 o 
  -1  -3   4       14.28       20.23      0.70 o 
   0  -3   4      310.73      341.82      4.87 o 
   1  -3   4      604.52      575.29     14.87 o 
   2  -3   4     1513.92     1570.16     16.48 o 
   3  -3   4      312.40      354.13      5.07 o 
   4  -3   4     1022.73     1009.04     13.76 o 
   5  -3   4       34.85       35.71      1.51 o 
   6  -3   4      111.89      115.98      5.22 o 
   7  -3   4       55.40       55.98      3.95 o 
  -7  -2   4       82.80       80.63      7.00 o 
  -6  -2   4       24.26       29.25      3.43 o 
  -5  -2   4     1189.27     1183.42     31.57 o 
  -4  -2   4      588.93      601.98      8.42 o 
  -3  -2   4        9.47       11.89      0.71 o 
  -2  -2   4      111.93      121.93      1.82 o 
  -1  -2   4       57.47       57.25      0.98 o 
   0  -2   4      777.71      800.05     11.21 o 
   1  -2   4     5411.56     5092.63     45.05 o 
   2  -2   4     1241.94     1210.75     12.64 o 
   3  -2   4       45.10       42.11      1.16 o 
   4  -2   4       99.00      106.81      2.27 o 
   5  -2   4       78.89       79.37      3.57 o 
   6  -2   4       34.69       35.60      2.91 o 
   7  -2   4       99.53      113.10      5.77 o 
  -7  -1   4      113.51      122.15      4.74 o 
  -6  -1   4       10.86       11.73      1.85 o 
  -5  -1   4      316.03      327.09      6.69 o 
  -4  -1   4        3.74        7.28      1.56 o 
  -3  -1   4        1.30        1.79      0.37 o 
  -2  -1   4     2025.84     2025.44     40.05 o 
  -1  -1   4     5549.63     5141.10     82.66 o 
   0  -1   4      363.15      396.77      4.48 o 
   1  -1   4      289.45      274.93      3.15 o 
   2  -1   4      315.45      304.13      4.37 o 
   3  -1   4      114.71      121.56      2.90 o 
   4  -1   4      657.09      651.44     16.90 o 
   5  -1   4      741.22      784.22     18.36 o 
   6  -1   4        0.73        1.87      1.55 o 
   7  -1   4      181.32      187.94      8.03 o 
  -8   0   4      438.15      457.73     22.61 o 
  -7   0   4       72.31       85.52      3.82 o 
  -6   0   4      113.47      110.70      4.16 o 
  -5   0   4        0.59        2.90      1.35 o 
  -4   0   4      162.08      164.82      3.83 o 
  -3   0   4      295.26      320.05      5.85 o 
  -2   0   4     7672.73     7355.86    124.23 o 
  -1   0   4     2678.00     2620.17     19.73 o 
   0   0   4      134.17      139.03      2.98 o 
   1   0   4      141.39      129.76      1.74 o 
   2   0   4      132.98      105.92      2.34 o 
   3   0   4       35.28       30.06      1.63 o 
   4   0   4     1730.24     1760.32     34.69 o 
   5   0   4     1162.83     1193.49     27.49 o 
   6   0   4        2.47        3.04      1.73 o 
  -8   1   4      163.24      182.25     11.63 o 
  -7   1   4        9.10       12.42      1.99 o 
  -6   1   4        3.41        8.16      1.36 o 
  -5   1   4      465.68      461.15     15.54 o 
  -4   1   4     1303.15     1254.68     12.05 o 
  -3   1   4      230.05      253.95      4.99 o 
  -2   1   4     2425.36     2472.28     29.42 o 
  -1   1   4      161.75      163.60      1.97 o 
   0   1   4      700.31      763.04     20.60 o 
   1   1   4       44.34       30.46      1.44 o 
   2   1   4     2799.10     2762.99     87.95 o 
   3   1   4      131.73      137.37      4.39 o 
   4   1   4      402.83      393.67     10.35 o 
   5   1   4      105.09      103.85      4.80 o 
   6   1   4       61.60       55.22      3.53 o 
  -8   2   4       16.38       23.64      2.74 o 
  -7   2   4       79.34       77.34      3.95 o 
  -6   2   4       59.31       63.88      3.93 o 
  -5   2   4     1151.83     1139.54     22.28 o 
  -4   2   4     1179.30     1174.38     15.10 o 
  -3   2   4       41.46       41.34      5.65 o 
  -2   2   4       30.98       34.58      0.85 o 
  -1   2   4      292.72      250.55      3.82 o 
   0   2   4        1.31        4.34      2.22 o 
   1   2   4     1523.02     1536.41     14.89 o 
   2   2   4     1375.99     1422.65    133.65 o 
   3   2   4      125.81      126.64      4.04 o 
   4   2   4       12.97       14.57      1.81 o 
   5   2   4      238.24      255.73     10.39 o 
   6   2   4        3.81        3.79      2.09 o 
  -8   3   4      138.46      135.18      6.19 o 
  -7   3   4      506.98      522.26     15.45 o 
  -6   3   4        2.81        1.99      1.25 o 
  -5   3   4      121.32      127.21      4.25 o 
  -4   3   4      142.18      131.44      2.19 o 
  -3   3   4       84.67       88.24      1.61 o 
  -2   3   4     2564.01     2580.87     27.34 o 
  -1   3   4     5033.75     4867.80     51.33 o 
   0   3   4        1.41        4.61      1.04 o 
   1   3   4     1199.63     1185.91     12.85 o 
   2   3   4      215.91      221.77      6.14 o 
   3   3   4        2.45        1.40      1.61 o 
   4   3   4      146.36      162.96      6.73 o 
   5   3   4      996.80     1015.86     27.87 o 
  -8   4   4      491.55      503.17     15.49 o 
  -7   4   4      188.52      198.10      7.00 o 
  -6   4   4        3.54        2.71      1.51 o 
  -5   4   4       77.18       79.72      3.34 o 
  -4   4   4      578.71      569.78     16.29 o 
  -3   4   4      134.77      137.96      4.68 o 
  -2   4   4     2231.78     2289.87     27.54 o 
  -1   4   4     4190.46     4249.01     50.17 o 
   0   4   4      127.39      125.45      2.53 o 
   1   4   4        0.97        1.62      0.51 o 
   2   4   4      272.74      282.09     10.77 o 
   3   4   4       26.24       32.61      2.84 o 
   4   4   4      648.11      606.48     44.51 o 
   5   4   4      529.76      511.48     16.86 o 
  -8   5   4       93.35       89.89      5.06 o 
  -7   5   4       50.98       51.95      4.36 o 
  -6   5   4        0.34        0.39      1.16 o 
  -5   5   4      237.21      224.50      6.36 o 
  -4   5   4     1275.24     1263.13     17.48 o 
  -3   5   4      480.70      488.37     12.90 o 
  -2   5   4      936.00      965.86     15.61 o 
  -1   5   4       12.40       13.58      1.12 o 
   0   5   4       13.05       11.51      1.08 o 
   1   5   4       58.92       65.57      2.91 o 
   2   5   4     2016.57     2031.36     44.13 o 
   3   5   4      188.44      192.96      7.29 o 
   4   5   4       24.10       27.69      5.54 o 
  -7   6   4      251.24      243.58      7.95 o 
  -6   6   4        4.59        5.97      1.36 o 
  -5   6   4      693.74      690.80     24.16 o 
  -4   6   4     1430.76     1399.48     20.90 o 
  -3   6   4       27.82       26.79      1.43 o 
  -2   6   4       84.57       96.08      3.29 o 
  -1   6   4      738.73      765.86     15.29 o 
   0   6   4      214.48      198.11      4.48 o 
   1   6   4      729.59      711.48     17.26 o 
   2   6   4      458.68      465.90     13.43 o 
   3   6   4        0.11        4.58      2.01 o 
  -7   7   4      733.60      714.59     29.93 o 
  -6   7   4       51.63       55.73      3.28 o 
  -5   7   4       55.95       55.38      2.70 o 
  -4   7   4        0.09        1.68      0.86 o 
  -3   7   4        1.48        5.89      3.44 o 
  -2   7   4      656.21      646.14     11.39 o 
  -1   7   4     2954.76     2950.73     45.38 o 
   0   7   4       39.06       37.82      2.70 o 
   1   7   4       38.73       49.13      3.34 o 
   2   7   4        9.16       15.20      2.65 o 
  -7   8   4      212.68      220.15     13.13 o 
  -6   8   4        3.09        2.26      1.83 o 
  -5   8   4        1.67        4.84      2.85 o 
  -4   8   4      524.41      498.59     18.58 o 
  -3   8   4      285.17      283.16      6.37 o 
  -2   8   4      316.43      322.07      7.08 o 
  -1   8   4      478.48      496.53      9.92 o 
   0   8   4        3.60        6.81      2.26 o 
   1   8   4       29.40       29.49      2.56 o 
  -6   9   4       29.60       33.91      4.95 o 
  -5   9   4      149.40      146.08      9.58 o 
  -4   9   4      767.16      757.90     21.15 o 
  -3   9   4       42.88       42.29      2.96 o 
  -2   9   4       28.58       29.66      2.24 o 
  -1   9   4      109.83      112.71      4.98 o 
   0   9   4       50.49       56.36      3.87 o 
  -4  10   4      287.64      282.80     14.64 o 
  -3  10   4       41.63       41.86      3.98 o 
  -2  10   4       43.86       43.38      4.84 o 
   0 -12   5      179.34      177.95      6.61 o 
   1 -12   5      236.07      227.36      8.41 o 
   2 -12   5        1.08        1.51      1.67 o 
   3 -12   5       77.27       78.18      7.27 o 
   4 -12   5       24.75       26.34      3.31 o 
  -2 -11   5       54.80       61.15      5.92 o 
  -1 -11   5        0.77        2.33      1.64 o 
   0 -11   5      322.01      301.84     11.90 o 
   1 -11   5       77.82       80.81      4.30 o 
   2 -11   5        3.24        6.14      1.55 o 
   3 -11   5        4.90        5.96      1.94 o 
   4 -11   5      298.15      288.04      9.91 o 
   5 -11   5       81.96       92.83      5.13 o 
  -3 -10   5      160.52      146.08      7.75 o 
  -2 -10   5      317.91      303.02     14.75 o 
  -1 -10   5       27.24       24.56      5.60 o 
   0 -10   5      191.39      187.25      6.51 o 
   1 -10   5        0.09        2.44      1.56 o 
   2 -10   5       42.08       42.21      4.31 o 
   3 -10   5       64.47       65.80      5.11 o 
   4 -10   5      274.88      292.89     17.06 o 
   5 -10   5        4.09        6.44      2.21 o 
   6 -10   5       55.46       59.11      4.41 o 
  -4  -9   5        1.03       -0.97      2.26 o 
  -3  -9   5      198.82      190.61      6.39 o 
  -2  -9   5      595.94      585.01     14.44 o 
  -1  -9   5        9.88       11.08      1.83 o 
   0  -9   5      282.24      258.14      7.27 o 
   1  -9   5      173.57      175.73      5.74 o 
   2  -9   5      423.26      431.48     10.97 o 
   3  -9   5      451.35      467.92     11.91 o 
   4  -9   5      868.31      879.58     21.04 o 
   5  -9   5        6.81        9.15      3.39 o 
   6  -9   5        0.20        1.00      1.56 o 
  -4  -8   5        5.32        3.88      1.60 o 
  -3  -8   5      256.15      256.23      5.81 o 
  -2  -8   5       14.37       12.82      1.96 o 
  -1  -8   5       18.08       14.86      1.30 o 
   0  -8   5        5.15        6.93      1.23 o 
   1  -8   5      694.79      701.05     15.03 o 
   2  -8   5        2.69        2.39      1.25 o 
   3  -8   5      194.96      205.84      6.32 o 
   4  -8   5       23.06       29.58      2.59 o 
   5  -8   5       61.73       63.11      3.42 o 
   6  -8   5       31.34       44.56     10.23 o 
   7  -8   5      327.23      349.44     15.82 o 
  -5  -7   5      161.35      153.86      6.21 o 
  -4  -7   5       33.80       30.78      2.01 o 
  -3  -7   5        8.98       10.44      1.28 o 
  -2  -7   5      130.87      144.11      4.96 o 
  -1  -7   5       61.15       61.55      1.81 o 
   0  -7   5      517.88      475.09      8.16 o 
   1  -7   5      869.49      847.56     16.08 o 
   2  -7   5        3.23        9.68      2.10 o 
   3  -7   5        0.45        3.03      1.06 o 
   4  -7   5      680.07      684.30     15.22 o 
   5  -7   5        0.90        5.63      2.48 o 
   6  -7   5       42.27       37.92      2.74 o 
   7  -7   5      239.31      258.36     12.92 o 
  -6  -6   5        4.41       15.39      4.09 o 
  -5  -6   5        0.17        1.56      1.22 o 
  -4  -6   5       33.98       34.46      1.80 o 
  -3  -6   5      132.90      136.03      3.31 o 
  -2  -6   5     1969.71     1884.90     25.47 o 
  -1  -6   5      206.31      197.53      3.36 o 
   0  -6   5      191.93      216.05      6.60 o 
   1  -6   5        4.18        3.32      1.35 o 
   2  -6   5       90.28       96.98      6.24 o 
   3  -6   5      122.66      125.99      3.88 o 
   4  -6   5     1903.55     1871.45     25.05 o 
   5  -6   5      131.89      131.68      5.50 o 
   6  -6   5       89.03       86.46      3.01 o 
   7  -6   5        6.60       13.24      3.44 o 
  -6  -5   5        4.79        3.01      2.80 o 
  -5  -5   5      120.00      117.77      3.39 o 
  -4  -5   5       33.09       32.47      1.62 o 
  -3  -5   5      829.87      833.95     12.43 o 
  -2  -5   5     2068.73     2147.87     26.47 o 
  -1  -5   5      119.51      125.39      3.90 o 
   0  -5   5        4.43        7.88      0.99 o 
   1  -5   5     1115.86     1060.82     10.86 o 
   2  -5   5      111.92      128.38      1.92 o 
   3  -5   5      345.68      374.63      5.60 o 
   4  -5   5     1685.78     1657.67     22.97 o 
   5  -5   5       61.79       56.40      3.07 o 
   6  -5   5        9.50        9.66      1.82 o 
   7  -5   5      357.97      363.00     16.58 o 
  -6  -4   5       42.63       46.29      5.06 o 
  -5  -4   5      607.13      608.29     10.68 o 
  -4  -4   5        2.97        3.18      0.84 o 
  -3  -4   5      276.33      291.71      4.81 o 
  -2  -4   5       94.02       97.94      2.15 o 
  -1  -4   5       11.01       10.67      1.11 o 
   0  -4   5      174.67      163.91      3.34 o 
   1  -4   5     2348.55     2252.10     23.77 o 
   2  -4   5       88.54       70.68      1.58 o 
   3  -4   5      255.99      260.35      4.30 o 
   4  -4   5        1.15        1.61      0.77 o 
   5  -4   5       92.46       91.62      2.72 o 
   6  -4   5      103.48       98.13      5.44 o 
   7  -4   5      475.11      493.29     14.73 o 
  -7  -3   5        1.70        1.40      1.94 o 
  -6  -3   5       89.87       85.77      3.76 o 
  -5  -3   5      466.10      476.75     11.54 o 
  -4  -3   5       60.80       66.52      1.95 o 
  -3  -3   5       44.01       43.47      1.45 o 
  -2  -3   5     3265.98     3219.78     33.18 o 
  -1  -3   5      250.88      246.41      3.38 o 
   0  -3   5      410.90      373.18      4.25 o 
   1  -3   5     2526.01     2431.19     23.99 o 
   2  -3   5      296.85      347.01      4.72 o 
   3  -3   5      176.96      187.54      3.21 o 
   4  -3   5     3048.21     3094.13     40.74 o 
   5  -3   5      178.39      170.09     12.43 o 
   6  -3   5       32.29       31.59      3.55 o 
   7  -3   5      198.55      190.17     15.18 o 
  -7  -2   5       43.90       39.51      5.17 o 
  -6  -2   5       80.46       77.93      3.72 o 
  -5  -2   5       11.92        9.48      1.98 o 
  -4  -2   5       11.31       10.86      1.62 o 
  -3  -2   5      359.71      364.65      4.53 o 
  -2  -2   5     5485.34     5258.37     46.65 o 
  -1  -2   5     1529.28     1599.17     18.88 o 
   0  -2   5     1717.14     1888.54     20.61 o 
   1  -2   5      889.59      879.46      9.49 o 
   2  -2   5      691.44      743.50      8.87 o 
   3  -2   5        5.57        5.94      0.89 o 
   4  -2   5     2385.10     2395.62     45.01 o 
   5  -2   5      280.94      272.22      7.99 o 
   6  -2   5        0.58        9.03      7.00 o 
   7  -2   5      113.93      109.97      5.99 o 
  -7  -1   5        1.69        2.65      1.56 o 
  -6  -1   5       39.52       35.54      2.48 o 
  -5  -1   5      820.33      824.52     17.98 o 
  -4  -1   5       17.84       24.44      1.90 o 
  -3  -1   5      408.29      401.41      7.10 o 
  -2  -1   5     6673.45     6704.30     87.76 o 
  -1  -1   5       87.86       86.86      1.25 o 
   0  -1   5     2070.22     2217.16     35.68 o 
   1  -1   5     2114.58     2044.33     20.69 o 
   2  -1   5       45.96       40.66      8.40 o 
   3  -1   5       78.98       76.15      2.93 o 
   4  -1   5      268.11      258.61      7.23 o 
   5  -1   5       50.53       51.13      3.29 o 
   6  -1   5        1.92        3.11      1.40 o 
  -8   0   5       13.36       17.76      3.23 o 
  -7   0   5       59.71       64.28      6.14 o 
  -6   0   5       21.87       25.68      2.22 o 
  -5   0   5      981.47      965.93     19.80 o 
  -4   0   5      608.17      638.16     12.35 o 
  -3   0   5        0.33        0.70      0.76 o 
  -2   0   5     2957.39     3096.37     53.83 o 
  -1   0   5     1034.17     1049.23     13.41 o 
   0   0   5      116.28       92.80      1.67 o 
   1   0   5     3353.32     3212.69     31.56 o 
   2   0   5        2.16        1.54      0.75 o 
   3   0   5       33.11       36.62      2.33 o 
   4   0   5      245.15      270.38      7.95 o 
   5   0   5      370.05      366.91     10.93 o 
   6   0   5       13.33       12.16      2.42 o 
  -8   1   5      333.80      334.31     21.75 o 
  -7   1   5       44.27       43.30      4.52 o 
  -6   1   5      282.82      278.70      7.95 o 
  -5   1   5      377.40      379.97      9.17 o 
  -4   1   5      372.08      392.05      8.49 o 
  -3   1   5      151.30      153.99      3.73 o 
  -2   1   5     4922.89     4694.33     35.68 o 
  -1   1   5     1738.37     1735.83     43.25 o 
   0   1   5        3.07        4.12      0.64 o 
   1   1   5      251.18      237.92      7.08 o 
   2   1   5        0.29       14.32      6.67 o 
   3   1   5       40.70       40.43      2.51 o 
   4   1   5     1592.19     1610.78     35.45 o 
   5   1   5      195.74      194.05     10.12 o 
   6   1   5        2.35        3.17      2.37 o 
  -8   2   5      790.14      779.88     32.83 o 
  -7   2   5       52.70       60.30      3.60 o 
  -6   2   5       76.78       80.75      3.76 o 
  -5   2   5      197.91      187.45      5.32 o 
  -4   2   5       80.75       81.41      2.97 o 
  -3   2   5       54.28       57.66      3.23 o 
  -2   2   5     3079.46     2960.30     28.87 o 
  -1   2   5      141.78      125.24      3.50 o 
   0   2   5        0.09        0.60      0.75 o 
   1   2   5      634.22      629.42     17.03 o 
   2   2   5      611.63      624.26     14.91 o 
   3   2   5       51.37       55.35      6.24 o 
   4   2   5      457.15      450.83     12.72 o 
   5   2   5       62.35       68.09      4.32 o 
  -8   3   5       41.11       47.13      3.87 o 
  -7   3   5       28.11       33.43      2.89 o 
  -6   3   5       55.53       52.84      2.76 o 
  -5   3   5      937.98      972.70     20.12 o 
  -4   3   5       46.22       43.49      2.32 o 
  -3   3   5       83.89       93.98      2.74 o 
  -2   3   5      333.19      344.86      4.80 o 
  -1   3   5      256.79      247.12      4.35 o 
   0   3   5      485.16      482.92     10.68 o 
   1   3   5     1401.49     1362.81     16.07 o 
   2   3   5       55.25       49.09      2.94 o 
   3   3   5       36.03       30.31      2.64 o 
   4   3   5       11.21       10.77      2.33 o 
   5   3   5       94.89       95.33      4.93 o 
  -8   4   5      116.54      129.86      6.43 o 
  -7   4   5      184.30      180.89      9.74 o 
  -6   4   5        9.65        8.58      1.79 o 
  -5   4   5      475.60      460.09     16.04 o 
  -4   4   5        3.21        6.40      1.36 o 
  -3   4   5        6.58        6.99      0.77 o 
  -2   4   5     1102.21     1097.46     17.80 o 
  -1   4   5     1535.47     1550.49     20.67 o 
   0   4   5       27.93       30.51      1.25 o 
   1   4   5      509.44      525.54     11.87 o 
   2   4   5       18.60       24.46      2.45 o 
   3   4   5       12.55       14.86      2.42 o 
   4   4   5       51.97       59.00      4.51 o 
  -7   5   5       69.50       70.98      4.09 o 
  -6   5   5       39.51       39.52      7.91 o 
  -5   5   5      110.75      124.29      3.94 o 
  -4   5   5       31.45       27.82      1.41 o 
  -3   5   5       51.72       49.10      1.84 o 
  -2   5   5     1329.34     1306.48     18.88 o 
  -1   5   5      328.09      324.40      6.02 o 
   0   5   5       99.97       81.80      2.40 o 
   1   5   5       31.88       39.54      2.85 o 
   2   5   5        0.12       -0.20      1.39 o 
   3   5   5       18.89       21.05      2.40 o 
   4   5   5      243.93      240.04     10.14 o 
  -7   6   5       20.04       24.15      2.79 o 
  -6   6   5       11.58       10.17      1.96 o 
  -5   6   5      209.41      213.37     11.41 o 
  -4   6   5      185.71      187.10      7.82 o 
  -3   6   5      131.51      125.93      3.67 o 
  -2   6   5      247.37      268.49     12.81 o 
  -1   6   5       44.65       52.08      2.07 o 
   0   6   5        7.55        4.46      1.52 o 
   1   6   5      102.56      118.27      5.20 o 
   2   6   5      242.30      238.72      8.71 o 
   3   6   5       43.58       47.75      4.10 o 
  -7   7   5       62.53       71.70      6.89 o 
  -6   7   5       29.80       31.24      2.84 o 
  -5   7   5      269.90      273.13      8.35 o 
  -4   7   5        6.75        6.21      1.56 o 
  -3   7   5       49.93       47.67      2.11 o 
  -2   7   5      161.13      159.45      4.54 o 
  -1   7   5      110.16      106.52      4.50 o 
   0   7   5       12.64       14.54      2.24 o 
   1   7   5      209.41      206.98      6.99 o 
   2   7   5      241.93      245.94     15.13 o 
  -6   8   5       83.31       79.34      7.00 o 
  -5   8   5      129.61      130.73      5.45 o 
  -4   8   5      166.53      168.15      6.16 o 
  -3   8   5        0.73        1.32      0.99 o 
  -2   8   5      127.83      113.15      3.69 o 
  -1   8   5      355.91      352.70     14.91 o 
   0   8   5        5.57        3.12      1.83 o 
   1   8   5      176.11      174.75      7.46 o 
  -5   9   5       20.32       12.38      2.80 o 
  -4   9   5       10.93       17.33      3.66 o 
  -3   9   5       17.28       15.80      2.14 o 
  -2   9   5      351.02      345.99     14.53 o 
  -1   9   5      306.78      311.44     14.43 o 
   0 -12   6       71.13       68.33      7.54 o 
   1 -12   6        0.01        1.99      1.71 o 
   2 -12   6        4.21        7.68      4.90 o 
   3 -12   6      716.74      748.22     21.46 o 
   4 -12   6       94.60       98.18      5.56 o 
  -2 -11   6       23.81       19.27      3.98 o 
  -1 -11   6        7.53        6.54      1.94 o 
   0 -11   6       58.74       55.34      3.23 o 
   1 -11   6      135.59      141.67      5.89 o 
   2 -11   6       17.76       19.66      2.63 o 
   3 -11   6      936.86      934.78     33.91 o 
   4 -11   6      272.03      271.76      9.42 o 
   5 -11   6       19.56       23.73      2.56 o 
  -3 -10   6       48.03       36.49      4.63 o 
  -2 -10   6       13.91       19.67      3.61 o 
  -1 -10   6       20.13       20.54      2.36 o 
   0 -10   6     1142.79     1180.54     27.25 o 
   1 -10   6      463.87      450.04     12.38 o 
   2 -10   6       31.87       24.76      2.37 o 
   3 -10   6       91.81       96.95      4.53 o 
   4 -10   6        6.27        6.95      1.78 o 
   5 -10   6       26.57       27.13      7.59 o 
   6 -10   6      687.64      740.47     21.85 o 
  -4  -9   6        0.00        1.94      2.37 o 
  -3  -9   6       81.14       79.25      3.94 o 
  -2  -9   6      195.45      206.02      9.15 o 
  -1  -9   6      465.17      438.57     16.09 o 
   0  -9   6     1590.63     1500.11     30.79 o 
   1  -9   6       44.11       52.85      3.08 o 
   2  -9   6        5.43        7.40      1.83 o 
   3  -9   6      622.66      643.66     27.51 o 
   4  -9   6      546.60      585.61     19.92 o 
   5  -9   6       33.90       33.95      2.45 o 
   6  -9   6      548.63      545.38     16.10 o 
  -4  -8   6       20.94       22.56      1.86 o 
  -3  -8   6     1687.89     1691.27     28.63 o 
  -2  -8   6      747.97      703.39     11.99 o 
  -1  -8   6       28.51       26.29      1.33 o 
   0  -8   6      140.93      150.40      7.00 o 
   1  -8   6      223.36      209.71      7.75 o 
   2  -8   6       64.83       60.50      2.64 o 
   3  -8   6     1542.61     1457.99    192.64 o 
   4  -8   6      843.48      873.16     20.13 o 
   5  -8   6        0.86       -0.36      3.07 o 
   6  -8   6       27.42       30.19      2.80 o 
  -5  -7   6      358.20      341.69     15.93 o 
  -4  -7   6      101.83      101.37      3.25 o 
  -3  -7   6      576.91      582.53     12.20 o 
  -2  -7   6      168.13      170.55      3.84 o 
  -1  -7   6       30.71       32.72      2.36 o 
   0  -7   6     1032.10     1035.03     12.62 o 
   1  -7   6      983.64     1013.67     19.04 o 
   2  -7   6       17.18       21.22      1.90 o 
   3  -7   6      599.72      643.51     19.92 o 
   4  -7   6       89.42       85.63      3.53 o 
   5  -7   6       28.19       31.08      2.39 o 
   6  -7   6      163.70      157.52      6.00 o 
   7  -7   6      309.50      302.93     15.29 o 
  -6  -6   6      680.41      413.92     18.30 o 
  -5  -6   6       93.02       91.89      3.40 o 
  -4  -6   6       29.20       29.77      1.86 o 
  -3  -6   6        1.40        3.20      1.01 o 
  -2  -6   6      174.33      175.79      3.74 o 
  -1  -6   6      175.81      185.71      3.30 o 
   0  -6   6     4222.08     4132.26     44.40 o 
   1  -6   6      894.83      883.68     20.50 o 
   2  -6   6      209.48      202.58      3.73 o 
   3  -6   6        8.87        7.62      0.91 o 
   4  -6   6      109.01       98.76      2.83 o 
   5  -6   6        2.84        4.92      1.40 o 
   6  -6   6      992.00     1029.80     36.92 o 
   7  -6   6      289.04      290.87     14.75 o 
  -6  -5   6      256.06      273.65     14.43 o 
  -5  -5   6        1.73        1.83      0.92 o 
  -4  -5   6       65.64       66.98      2.69 o 
  -3  -5   6      766.08      803.94     12.21 o 
  -2  -5   6     1944.41     2008.24     27.10 o 
  -1  -5   6      228.37      237.68      3.76 o 
   0  -5   6     1766.31     1807.55     58.38 o 
   1  -5   6       72.62       69.24      1.75 o 
   2  -5   6        7.34        7.67      0.86 o 
   3  -5   6      431.13      430.48      6.71 o 
   4  -5   6     1990.88     2047.68     67.36 o 
   5  -5   6       14.49       12.66      1.34 o 
   6  -5   6       74.65       69.02      3.82 o 
   7  -5   6       56.69       52.43      5.81 o 
  -6  -4   6        1.10        1.94      1.29 o 
  -5  -4   6      154.50      169.59      5.97 o 
  -4  -4   6       67.32       66.44      2.36 o 
  -3  -4   6     1309.95     1295.09     17.15 o 
  -2  -4   6     1766.81     1774.45     21.21 o 
  -1  -4   6        4.10        3.21      0.52 o 
   0  -4   6        4.37        8.97      0.70 o 
   1  -4   6      194.97      194.43      2.88 o 
   2  -4   6       64.99       77.47      1.84 o 
   3  -4   6     1142.03     1168.80     15.95 o 
   4  -4   6      320.52      328.24      7.41 o 
   5  -4   6        3.14        8.91      3.98 o 
   6  -4   6       49.83       49.70      3.50 o 
   7  -4   6       45.25       50.93      9.26 o 
  -7  -3   6       46.66       45.86      5.81 o 
  -6  -3   6      411.65      444.80     35.31 o 
  -5  -3   6      275.22      277.38      7.69 o 
  -4  -3   6        2.51        8.78      1.48 o 
  -3  -3   6      511.69      509.52      6.83 o 
  -2  -3   6        2.20        2.90      1.04 o 
  -1  -3   6        2.41        5.37      0.89 o 
   0  -3   6     2617.35     2758.15     28.41 o 
   1  -3   6     3292.50     3323.32     35.76 o 
   2  -3   6      915.79      980.28     15.76 o 
   3  -3   6      218.17      215.57      3.97 o 
   4  -3   6      233.52      246.62      4.60 o 
   5  -3   6       23.73       31.42      3.23 o 
   6  -3   6       46.92       49.05      3.50 o 
  -7  -2   6        0.95        2.70      1.88 o 
  -6  -2   6      869.94      912.88     21.70 o 
  -5  -2   6      526.53      533.16     12.97 o 
  -4  -2   6      417.13      420.36      8.95 o 
  -3  -2   6        8.32        9.95      1.48 o 
  -2  -2   6      948.10     1039.90     10.27 o 
  -1  -2   6      306.60      331.55      4.49 o 
   0  -2   6     1538.82     1421.51     24.25 o 
   1  -2   6     1957.49     1993.86     22.16 o 
   2  -2   6        0.57        2.04      1.29 o 
   3  -2   6       49.37       53.68      4.58 o 
   4  -2   6      130.63      123.57      6.24 o 
   5  -2   6        1.15        2.48      1.99 o 
   6  -2   6      310.30      322.16     10.62 o 
  -7  -1   6       65.57       70.08     13.08 o 
  -6  -1   6      133.40      137.12      9.37 o 
  -5  -1   6        4.29        8.89      1.99 o 
  -4  -1   6       51.01       56.13      2.66 o 
  -3  -1   6      434.78      418.59      8.33 o 
  -2  -1   6     1361.13     1231.78     18.76 o 
  -1  -1   6      175.35      202.52      4.28 o 
   0  -1   6     1684.49     1732.85     18.59 o 
   1  -1   6      485.48      494.26      8.11 o 
   2  -1   6      137.66      155.57      3.75 o 
   3  -1   6       37.04       37.83      1.84 o 
   4  -1   6     1168.27     1218.11     26.41 o 
   5  -1   6      100.58      100.88      4.70 o 
   6  -1   6      155.96      135.69      5.76 o 
  -7   0   6       20.72       19.31      2.48 o 
  -6   0   6       34.73       37.02      2.79 o 
  -5   0   6      134.74      138.62      4.79 o 
  -4   0   6      203.22      212.68      5.29 o 
  -3   0   6      683.69      688.36     12.56 o 
  -2   0   6     2420.91     2406.06     36.29 o 
  -1   0   6      159.42      161.55      2.30 o 
   0   0   6       16.06       22.69      1.15 o 
   1   0   6      591.80      572.17      7.28 o 
   2   0   6      116.86      104.81      4.02 o 
   3   0   6      494.92      512.52     13.08 o 
   4   0   6     1228.63     1255.38     28.98 o 
   5   0   6        0.58        5.03      2.48 o 
   6   0   6        1.27        1.42      1.88 o 
  -8   1   6        0.74        1.10      1.76 o 
  -7   1   6        2.34        1.33      1.55 o 
  -6   1   6      146.53      146.76      5.43 o 
  -5   1   6     1033.57     1020.09     21.16 o 
  -4   1   6       27.13       26.82      1.98 o 
  -3   1   6      513.00      498.36      9.78 o 
  -2   1   6      198.83      206.93      2.48 o 
  -1   1   6       24.86       20.47      0.81 o 
   0   1   6      258.24      265.81      4.12 o 
   1   1   6     3937.80     3962.75     43.83 o 
   2   1   6      208.69      207.54      7.91 o 
   3   1   6       41.37       46.93      2.90 o 
   4   1   6       21.35       22.92      2.75 o 
   5   1   6       15.19       19.10      2.71 o 
  -8   2   6       28.63       28.95      3.29 o 
  -7   2   6       36.26       34.16      2.61 o 
  -6   2   6      541.20      555.05     14.31 o 
  -5   2   6     1148.67     1155.62     24.30 o 
  -4   2   6        0.15        1.82      1.99 o 
  -3   2   6        2.36        0.84      0.95 o 
  -2   2   6      161.89      154.94      4.02 o 
  -1   2   6      279.41      293.20      4.55 o 
   0   2   6     2746.17     2801.05     33.25 o 
   1   2   6     1704.59     1668.57     55.83 o 
   2   2   6        0.65        0.75      1.35 o 
   3   2   6       86.67       88.61      4.15 o 
   4   2   6       57.39       57.58      3.83 o 
   5   2   6       18.23       23.36      3.15 o 
  -7   3   6       62.73       64.54      5.60 o 
  -6   3   6      194.02      198.57      6.89 o 
  -5   3   6       18.22       19.26      2.13 o 
  -4   3   6       98.32      104.32      4.68 o 
  -3   3   6       72.49       70.24      1.92 o 
  -2   3   6     3787.12     3781.88     47.11 o 
  -1   3   6      266.26      271.94      4.62 o 
   0   3   6      120.34      121.57      3.11 o 
   1   3   6       99.40       94.87      3.85 o 
   2   3   6      140.60      142.78      5.29 o 
   3   3   6        1.23       -0.08      1.61 o 
   4   3   6     1234.36     1224.35     35.09 o 
  -7   4   6        0.30       -1.56      1.60 o 
  -6   4   6        0.48        4.02      1.72 o 
  -5   4   6      432.07      371.05     82.14 o 
  -4   4   6       76.99       78.19      3.31 o 
  -3   4   6      279.86      274.28      5.27 o 
  -2   4   6     1191.65     1184.85     16.89 o 
  -1   4   6       17.23       18.96      1.20 o 
   0   4   6       73.44       66.83      1.96 o 
   1   4   6      508.90      535.20     13.28 o 
   2   4   6      336.09      345.26     10.47 o 
   3   4   6      115.83      115.20      6.14 o 
   4   4   6      315.56      331.70     11.97 o 
  -7   5   6       52.44       50.15      3.75 o 
  -6   5   6      297.92      304.99      9.62 o 
  -5   5   6     1195.90     1205.63     27.94 o 
  -4   5   6       40.43       38.32      2.57 o 
  -3   5   6       89.50       84.71      3.78 o 
  -2   5   6      221.29      203.83      4.40 o 
  -1   5   6        4.46        6.63      0.98 o 
   0   5   6      635.21      608.88     14.56 o 
   1   5   6     1856.41     1846.45     50.97 o 
   2   5   6       86.87       94.83      4.96 o 
   3   5   6       53.89       54.44      4.32 o 
  -7   6   6       39.83       35.21      6.14 o 
  -6   6   6      258.61      255.95      8.72 o 
  -5   6   6      625.34      618.29     17.82 o 
  -4   6   6       74.69       76.77      3.76 o 
  -3   6   6       36.92       33.98      1.71 o 
  -2   6   6     1036.20      976.38     16.41 o 
  -1   6   6      316.54      310.20      7.95 o 
   0   6   6      160.95      171.06      6.25 o 
   1   6   6      724.90      709.88     19.14 o 
   2   6   6        1.75        2.35      1.60 o 
  -6   7   6       74.52       66.60      4.11 o 
  -5   7   6        7.92        9.21      2.04 o 
  -4   7   6      155.05      157.34      5.92 o 
  -3   7   6       44.73       42.95      2.56 o 
  -2   7   6      953.39      952.05     17.57 o 
  -1   7   6      244.23      236.19      7.88 o 
   0   7   6        0.71       -0.22      1.41 o 
   1   7   6       29.51       20.77      2.89 o 
  -5   8   6      441.77      425.12     19.81 o 
  -4   8   6       72.02       70.43      4.10 o 
  -3   8   6       94.57       85.28      4.19 o 
  -2   8   6      343.59      338.34     13.98 o 
  -1   8   6       12.40        8.14      2.09 o 
   0   8   6        9.94       11.26      2.43 o 
   0 -12   7      405.35      435.42     14.86 o 
   1 -12   7       26.56       25.93      3.61 o 
   2 -12   7       72.60       70.84      4.53 o 
   3 -12   7       27.34       20.34      2.97 o 
   4 -12   7       12.68       10.22      1.99 o 
  -2 -11   7        1.61        1.21      1.67 o 
  -1 -11   7      311.07      291.38     14.37 o 
   0 -11   7      653.31      611.01     15.56 o 
   1 -11   7       30.19       28.62      2.81 o 
   2 -11   7      123.86      123.08      5.71 o 
   3 -11   7       98.49      103.72      4.64 o 
   4 -11   7       37.30       39.45      3.39 o 
   5 -11   7       37.15       34.21      3.46 o 
  -3 -10   7      300.11      283.02     13.46 o 
  -2 -10   7       35.22       29.14      2.70 o 
  -1 -10   7       29.92       28.96      2.35 o 
   0 -10   7       13.44       16.12      2.21 o 
   1 -10   7       36.15       34.45      2.82 o 
   2 -10   7        5.61        8.10      3.66 o 
   3 -10   7      453.86      480.23     13.58 o 
   4 -10   7        0.85        2.37      2.15 o 
   5 -10   7       61.18       62.49      3.75 o 
  -3  -9   7      139.47      142.99      5.48 o 
  -2  -9   7       47.02       43.82      2.85 o 
  -1  -9   7        3.17        4.16      3.66 o 
   0  -9   7      218.79      226.60      6.77 o 
   1  -9   7       29.07       25.73      2.75 o 
   2  -9   7       39.55       51.45      3.12 o 
   3  -9   7      506.08      545.62     13.88 o 
   4  -9   7        0.85        1.26      1.48 o 
   5  -9   7       36.01       36.33      3.08 o 
   6  -9   7      257.33      261.36     10.77 o 
  -4  -8   7        4.67        4.19      1.32 o 
  -3  -8   7        1.67        1.62      1.07 o 
  -2  -8   7       21.43       21.92      1.56 o 
  -1  -8   7       22.14       26.40      3.03 o 
   0  -8   7     1564.53     1576.18     43.33 o 
   1  -8   7       72.70       72.12      3.27 o 
   2  -8   7       10.46       11.57      1.79 o 
   3  -8   7       42.61       39.74      2.78 o 
   4  -8   7        0.27        0.69      1.29 o 
   5  -8   7      104.15       91.85      4.34 o 
   6  -8   7      600.59      597.71     16.31 o 
  -5  -7   7        2.60        1.40      2.37 o 
  -4  -7   7        2.80        3.00      1.11 o 
  -3  -7   7      149.07      148.50      3.81 o 
  -2  -7   7        1.34        2.88      1.52 o 
  -1  -7   7      228.79      217.65      4.09 o 
   0  -7   7     1422.11     1397.93     27.26 o 
   1  -7   7      483.37      477.80     12.81 o 
   2  -7   7        7.71        8.97      3.12 o 
   3  -7   7     1501.35     1550.07     30.91 o 
   4  -7   7        9.07       14.08      1.53 o 
   5  -7   7        1.85        2.46      1.39 o 
   6  -7   7      369.22      383.24     17.22 o 
  -5  -6   7       14.42       14.13      2.14 o 
  -4  -6   7       36.85       39.62      1.89 o 
  -3  -6   7      675.89      698.54     11.95 o 
  -2  -6   7        2.75        4.24      1.99 o 
  -1  -6   7      986.45      970.53     13.36 o 
   0  -6   7        4.65        4.34      0.80 o 
   1  -6   7      634.35      634.93      9.16 o 
   2  -6   7       63.93       67.87      1.65 o 
   3  -6   7      647.02      631.37     11.34 o 
   4  -6   7       36.17       38.75      1.70 o 
   5  -6   7       20.35       20.97      1.62 o 
   6  -6   7        3.73       -2.48      2.58 o 
  -6  -5   7      218.79      219.60      8.01 o 
  -5  -5   7        2.19        1.77      1.47 o 
  -4  -5   7        1.39        2.52      0.98 o 
  -3  -5   7     1656.93     1719.94     24.35 o 
  -2  -5   7       40.68       41.29      2.09 o 
  -1  -5   7      780.02      794.00     11.08 o 
   0  -5   7     1305.91     1276.88     26.27 o 
   1  -5   7        2.43        4.50      1.22 o 
   2  -5   7        5.91        7.32      1.27 o 
   3  -5   7      726.39      750.53     17.21 o 
   4  -5   7       71.03       73.40      2.33 o 
   5  -5   7        0.72        1.81      1.21 o 
   6  -5   7      634.34      646.34     17.73 o 
  -6  -4   7      444.23      460.13     13.08 o 
  -5  -4   7      451.87      471.16     17.06 o 
  -4  -4   7       42.12       50.21      7.34 o 
  -3  -4   7      605.28      599.80      8.66 o 
  -2  -4   7        1.06        0.68      0.62 o 
  -1  -4   7       70.57       82.22      2.50 o 
   0  -4   7     3887.85     3782.33     42.35 o 
   1  -4   7     1014.58     1022.73     12.72 o 
   2  -4   7      183.76      203.06      3.75 o 
   3  -4   7      105.81      109.04      2.74 o 
   4  -4   7      112.51      119.99      3.05 o 
   5  -4   7        2.83        8.32      1.63 o 
   6  -4   7      751.33      788.11     21.76 o 
  -7  -3   7      259.75      243.19     13.99 o 
  -6  -3   7      578.11      611.42     24.54 o 
  -5  -3   7       89.55       88.61      3.98 o 
  -4  -3   7        5.93        6.53      1.48 o 
  -3  -3   7      278.72      258.24      3.75 o 
  -2  -3   7        9.94        7.54      1.04 o 
  -1  -3   7      340.61      343.07      7.29 o 
   0  -3   7     3511.81     3631.09     51.49 o 
   1  -3   7        0.52        0.57      0.93 o 
   2  -3   7        9.62       13.70      1.07 o 
   3  -3   7     1046.90     1065.17     17.09 o 
   4  -3   7      222.44      241.95     11.63 o 
   5  -3   7       25.50       28.64      3.55 o 
   6  -3   7      175.85      168.70      7.22 o 
  -7  -2   7       16.80       17.13      3.98 o 
  -6  -2   7        7.18       12.51      2.22 o 
  -5  -2   7        4.64        6.83      1.59 o 
  -4  -2   7       16.29       20.88      2.42 o 
  -3  -2   7     1728.78     1701.06     30.03 o 
  -2  -2   7      661.60      704.12      7.66 o 
  -1  -2   7        0.39        3.29      1.38 o 
   0  -2   7      267.02      273.27      4.13 o 
   1  -2   7      906.73      881.18     11.38 o 
   2  -2   7       22.40       24.89      1.28 o 
   3  -2   7      638.30      629.16     13.08 o 
   4  -2   7      113.25      119.78     11.95 o 
   5  -2   7        5.65        9.49      2.04 o 
   6  -2   7      124.65      125.80      6.34 o 
  -7  -1   7        2.52        4.16      1.99 o 
  -6  -1   7      493.80      474.54     12.94 o 
  -5  -1   7      331.01      353.79      9.32 o 
  -4  -1   7      139.09      154.74      4.83 o 
  -3  -1   7      361.12      358.79      7.91 o 
  -2  -1   7        1.74        4.00      2.96 o 
  -1  -1   7      113.66      105.37      1.97 o 
   0  -1   7     4655.15     4642.36     52.02 o 
   1  -1   7      726.61      749.76     10.31 o 
   2  -1   7        8.35       11.70      0.89 o 
   3  -1   7      189.80      188.52      5.91 o 
   4  -1   7       40.52       45.84      3.77 o 
   5  -1   7       56.88       57.80      3.88 o 
   6  -1   7      214.16      213.80      9.12 o 
  -7   0   7       39.08       43.54      3.38 o 
  -6   0   7     1456.79     1469.89     33.61 o 
  -5   0   7      180.22      196.33      7.70 o 
  -4   0   7        0.10        5.29      2.58 o 
  -3   0   7      163.94      158.84      6.78 o 
  -2   0   7      781.66      780.55     12.69 o 
  -1   0   7       28.25       30.28      1.01 o 
   0   0   7     2335.51     2226.63     26.57 o 
   1   0   7      407.10      392.26      6.12 o 
   2   0   7       21.58       23.65      7.48 o 
   3   0   7        0.86        5.35      2.69 o 
   4   0   7      131.41      129.89      5.48 o 
   5   0   7        2.78        8.02      2.28 o 
  -7   1   7        4.52        8.39      2.16 o 
  -6   1   7      283.40      280.79      8.98 o 
  -5   1   7       10.65       13.54      2.80 o 
  -4   1   7      144.54      157.99      5.22 o 
  -3   1   7      897.78      880.94     18.03 o 
  -2   1   7      201.53      165.32      2.69 o 
  -1   1   7      187.21      196.30      3.41 o 
   0   1   7      327.40      319.11      8.37 o 
   1   1   7       24.63       24.79      1.77 o 
   2   1   7        1.84        4.67      4.74 o 
   3   1   7      671.40      687.74     17.24 o 
   4   1   7      338.34      365.59     11.46 o 
   5   1   7        1.99        5.62      2.25 o 
  -7   2   7        3.97        4.34      1.94 o 
  -6   2   7      241.62      238.23      8.07 o 
  -5   2   7      510.07      493.83     11.57 o 
  -4   2   7        1.54        3.79      1.13 o 
  -3   2   7      184.67      182.85      5.29 o 
  -2   2   7      114.52      105.53      2.23 o 
  -1   2   7      248.98      233.24      4.13 o 
   0   2   7      432.10      427.34      6.92 o 
   1   2   7     1566.94     1530.68     56.14 o 
   2   2   7        1.30        4.27      3.01 o 
   3   2   7      417.25      437.09     12.68 o 
   4   2   7       35.89       41.02      3.59 o 
  -7   3   7       40.41       37.53      6.24 o 
  -6   3   7      819.85      818.42     21.20 o 
  -5   3   7      100.02      108.71      4.20 o 
  -4   3   7       55.17       55.10      4.74 o 
  -3   3   7      943.91      911.94     18.66 o 
  -2   3   7       21.70       18.86      1.05 o 
  -1   3   7      124.70      120.87      2.97 o 
   0   3   7     1173.73     1209.04     17.78 o 
   1   3   7     1129.11     1127.00     51.67 o 
   2   3   7       54.74       52.00      3.41 o 
   3   3   7       30.57       23.14      4.79 o 
   4   3   7        0.30       -0.14      1.70 o 
  -7   4   7       76.47       74.18      4.52 o 
  -6   4   7      275.03      267.59      9.05 o 
  -5   4   7      697.82      687.28     17.73 o 
  -4   4   7       12.13       11.61      1.88 o 
  -3   4   7      351.41      356.46      9.21 o 
  -2   4   7      435.07      434.44      7.51 o 
  -1   4   7        3.83        7.23      1.04 o 
   0   4   7      265.98      273.17     11.23 o 
   1   4   7      112.33      121.64      7.37 o 
   2   4   7        3.95        2.98      1.45 o 
   3   4   7       51.72       52.80      3.58 o 
  -7   5   7       58.01       55.15      4.14 o 
  -6   5   7       39.87       32.56      3.14 o 
  -5   5   7      218.37      218.92      7.64 o 
  -4   5   7       25.28       28.38      3.50 o 
  -3   5   7      437.90      431.36     11.03 o 
  -2   5   7      216.41      244.84      5.41 o 
  -1   5   7       62.53       62.49      3.06 o 
   0   5   7       82.57       79.65      3.98 o 
   1   5   7      103.64       97.37      8.88 o 
   2   5   7       12.86       17.89      5.38 o 
  -6   6   7      138.00      126.94      5.46 o 
  -5   6   7      527.50      536.21     15.32 o 
  -4   6   7       22.14       23.95      2.47 o 
  -3   6   7      103.44      101.10      4.34 o 
  -2   6   7      161.55      146.17      3.88 o 
  -1   6   7        0.63        2.94      1.45 o 
   0   6   7       67.85       72.71      6.08 o 
   1   6   7      694.96      732.97     21.09 o 
  -6   7   7      142.19      144.58      9.80 o 
  -5   7   7      255.48      256.82     19.92 o 
  -4   7   7       10.57       13.85      2.28 o 
  -3   7   7       38.76       35.98      2.89 o 
  -2   7   7        3.15        3.43      1.30 o 
  -1   7   7       25.14       27.88      8.56 o 
   0   7   7      182.61      148.64      7.70 o 
  -4   8   7        1.33        1.72      2.58 o 
  -3   8   7       69.34       67.36     10.17 o 
  -2   8   7      347.19      306.48     14.86 o 
   0 -12   8       10.04        9.35      3.01 o 
   1 -12   8        2.70        5.38      1.99 o 
   2 -12   8      376.07      389.95     12.40 o 
   3 -12   8      222.75      215.50      8.68 o 
  -1 -11   8       72.07       78.25      4.35 o 
   0 -11   8      153.78      158.22      6.27 o 
   1 -11   8       36.75       37.93      3.19 o 
   2 -11   8      538.67      560.96     16.21 o 
   3 -11   8      105.53      114.89      5.66 o 
   4 -11   8        0.28        1.06      1.39 o 
  -3 -10   8        2.76        2.91      2.48 o 
  -2 -10   8        6.15       10.60      2.37 o 
  -1 -10   8      722.23      708.87     18.11 o 
   0 -10   8      598.35      574.62     15.01 o 
   1 -10   8       47.69       43.07      3.08 o 
   2 -10   8       77.04       77.40      4.06 o 
   3 -10   8       44.72       50.77      3.61 o 
   4 -10   8        8.15        7.09      2.31 o 
   5 -10   8      583.20      606.96     17.53 o 
  -3  -9   8      250.42      254.24      8.12 o 
  -2  -9   8        7.48        5.98      3.18 o 
  -1  -9   8      758.00      705.89     16.25 o 
   0  -9   8      291.24      296.30      8.44 o 
   1  -9   8        0.06        0.02      0.91 o 
   2  -9   8      104.91      116.91      7.91 o 
   3  -9   8      953.51      997.58     42.90 o 
   4  -9   8        0.96       -0.49      2.05 o 
   5  -9   8        4.68        8.53      2.96 o 
  -4  -8   8      462.41      460.34     13.09 o 
  -3  -8   8      460.70      452.15      9.32 o 
  -2  -8   8        9.27       11.64      1.32 o 
  -1  -8   8        0.23       -0.24      0.92 o 
   0  -8   8        2.39        4.26      1.39 o 
   1  -8   8      139.92      146.42      4.83 o 
   2  -8   8     1282.22     1281.21     27.44 o 
   3  -8   8      128.50      137.77      5.25 o 
   4  -8   8        6.88       12.94      1.97 o 
   5  -8   8      169.25      169.03      6.22 o 
   6  -8   8       21.17       17.76      3.88 o 
  -5  -7   8       88.70       89.22      7.00 o 
  -4  -7   8      377.32      390.53     10.95 o 
  -3  -7   8        3.89        6.94      1.20 o 
  -2  -7   8        2.64        5.24      1.74 o 
  -1  -7   8      623.36      613.93      9.67 o 
   0  -7   8     1728.72     1691.41     65.49 o 
   1  -7   8       48.93       47.05      2.25 o 
   2  -7   8      729.22      751.48     16.40 o 
   3  -7   8      619.41      629.60     14.58 o 
   4  -7   8       10.66       10.64      1.79 o 
   5  -7   8       71.85       74.72      3.67 o 
   6  -7   8      669.72      437.82     18.41 o 
  -5  -6   8        5.54        9.08      1.65 o 
  -4  -6   8        7.02       10.39      1.86 o 
  -3  -6   8      249.49      252.18      5.26 o 
  -2  -6   8       17.13       20.83      1.94 o 
  -1  -6   8      299.83      301.95      5.26 o 
   0  -6   8     2328.03     2290.79     43.07 o 
   1  -6   8      337.25      344.91      6.83 o 
   2  -6   8       99.53       86.21      2.21 o 
   3  -6   8      119.97      133.15      3.22 o 
   4  -6   8        4.42       10.22      3.04 o 
   5  -6   8      205.49      212.29      6.92 o 
   6  -6   8      552.74      573.25     24.54 o 
  -6  -5   8       42.71       50.84      4.07 o 
  -5  -5   8       54.45       55.14      3.57 o 
  -4  -5   8      217.71      214.69      6.89 o 
  -3  -5   8      287.11      283.42      6.07 o 
  -2  -5   8       14.31       18.47      1.25 o 
  -1  -5   8      831.35      822.35     16.70 o 
   0  -5   8      555.44      546.15      7.94 o 
   1  -5   8       28.73       28.28      2.15 o 
   2  -5   8      575.15      599.50      9.20 o 
   3  -5   8     1489.90     1530.70     29.74 o 
   4  -5   8        3.18        7.02      1.10 o 
   5  -5   8      111.84       92.69      4.26 o 
   6  -5   8       46.51       44.68      5.49 o 
  -6  -4   8       25.51       31.32      5.54 o 
  -5  -4   8       12.23       13.21      2.05 o 
  -4  -4   8     1171.19     1200.27     35.69 o 
  -3  -4   8     1326.30     1315.50     17.71 o 
  -2  -4   8       38.84       40.35      1.48 o 
  -1  -4   8       14.39       14.18      1.85 o 
   0  -4   8      820.05      819.06     18.21 o 
   1  -4   8      169.61      200.26     17.23 o 
   2  -4   8      989.87      994.50     14.64 o 
   3  -4   8     1770.85     1758.22     26.31 o 
   4  -4   8       13.91       17.64      1.93 o 
   5  -4   8        5.07       10.31      2.05 o 
   6  -4   8       68.55       73.91      4.83 o 
  -6  -3   8      849.88      907.95     23.85 o 
  -5  -3   8      185.12      194.19     11.30 o 
  -4  -3   8      303.96      307.03      7.81 o 
  -3  -3   8      198.28      207.29      5.89 o 
  -2  -3   8      111.63      121.88      2.35 o 
  -1  -3   8      310.39      314.99      4.70 o 
   0  -3   8     3131.82     3086.64     37.63 o 
   1  -3   8      649.38      641.86      9.44 o 
   2  -3   8      287.09      283.12      9.79 o 
   3  -3   8      144.84      144.12      6.27 o 
   4  -3   8       21.98       22.44      2.36 o 
   5  -3   8        8.60       10.15      2.69 o 
   6  -3   8      517.62      569.24     22.82 o 
  -7  -2   8      306.03      290.64     10.42 o 
  -6  -2   8      557.63      562.07     15.70 o 
  -5  -2   8       22.57       18.94      2.17 o 
  -4  -2   8       42.15       45.74      2.74 o 
  -3  -2   8      408.00      406.42      9.48 o 
  -2  -2   8        4.65        5.25      0.59 o 
  -1  -2   8      765.34      741.64      9.47 o 
   0  -2   8     2578.33     2476.82     30.47 o 
   1  -2   8       35.57       36.62      1.77 o 
   2  -2   8        8.09       11.98      1.05 o 
   3  -2   8       87.91       93.27      4.00 o 
   4  -2   8        2.24        8.44      5.22 o 
   5  -2   8      356.07      355.57     11.52 o 
  -7  -1   8       58.56       54.81      4.03 o 
  -6  -1   8       13.88       17.28      3.77 o 
  -5  -1   8       39.49       38.62      3.98 o 
  -4  -1   8      279.78      274.43      7.50 o 
  -3  -1   8     1959.53     1923.73     35.12 o 
  -2  -1   8        7.59        7.57      1.06 o 
  -1  -1   8       77.30       75.93      1.78 o 
   0  -1   8       95.76      102.16      2.37 o 
   1  -1   8       69.93       78.00      2.37 o 
   2  -1   8       52.80       49.38      1.89 o 
   3  -1   8     3686.43     3814.68     78.24 o 
   4  -1   8      101.58      103.14      9.04 o 
   5  -1   8       47.47       48.02      5.97 o 
  -7   0   8       14.99        7.84      2.20 o 
  -6   0   8      202.69      197.63      7.31 o 
  -5   0   8      126.97      137.14      6.67 o 
  -4   0   8      636.83      632.20     14.04 o 
  -3   0   8     1654.19     1605.43     30.40 o 
  -2   0   8       45.62       43.57      4.09 o 
  -1   0   8      142.30      140.43      2.79 o 
   0   0   8      254.51      250.39      4.45 o 
   1   0   8     1989.51     2024.47     27.64 o 
   2   0   8      626.52      627.52     14.68 o 
   3   0   8      364.42      354.64     13.51 o 
   4   0   8        6.37        6.09      2.02 o 
   5   0   8        6.18        9.97      2.46 o 
  -7   1   8       38.08       46.04      5.01 o 
  -6   1   8      842.24      819.17     20.72 o 
  -5   1   8      265.68      262.54      8.14 o 
  -4   1   8       54.95       57.22      3.28 o 
  -3   1   8      270.17      304.34     26.97 o 
  -2   1   8       94.96       93.17      1.94 o 
  -1   1   8      915.85      916.89     12.85 o 
   0   1   8     3181.82     3199.17     42.52 o 
   1   1   8       15.39       14.18      2.25 o 
   2   1   8       58.22       61.38      3.41 o 
   3   1   8       22.48       24.33      2.74 o 
   4   1   8        0.46        1.28      1.73 o 
  -7   2   8      119.63      114.87      5.90 o 
  -6   2   8      513.07      503.36     14.50 o 
  -5   2   8       54.43       57.10      3.39 o 
  -4   2   8        8.85       11.24      1.83 o 
  -3   2   8     1894.00     1899.23     37.36 o 
  -2   2   8      190.00      183.73      4.37 o 
  -1   2   8       43.09       42.32      1.55 o 
   0   2   8     1240.14     1215.74     18.72 o 
   1   2   8        6.33        8.93      1.65 o 
   2   2   8        2.41        2.45      1.57 o 
   3   2   8      188.53      197.12      7.74 o 
   4   2   8       51.43       52.08      4.24 o 
  -7   3   8       42.66       34.87      3.50 o 
  -6   3   8       52.38       58.27      4.03 o 
  -5   3   8      509.90      501.63     13.89 o 
  -4   3   8      305.06      290.93      8.07 o 
  -3   3   8      858.63      860.85     18.92 o 
  -2   3   8      127.23      131.29      2.99 o 
  -1   3   8        3.05        4.47      0.98 o 
   0   3   8       13.49       13.40      1.23 o 
   1   3   8       29.18       22.95      2.13 o 
   2   3   8       11.37       15.70      4.25 o 
   3   3   8      614.92      645.58     19.65 o 
  -7   4   8      132.72      117.39     14.59 o 
  -6   4   8      312.36      311.94     29.07 o 
  -5   4   8       60.34       54.00      3.61 o 
  -4   4   8      191.03      201.76      6.96 o 
  -3   4   8      722.84      718.54     23.41 o 
  -2   4   8        8.45        8.33      1.10 o 
  -1   4   8       11.10       13.48      1.33 o 
   0   4   8      245.04      243.92     13.29 o 
   1   4   8      148.59      146.47      6.02 o 
   2   4   8      108.28      102.35      5.35 o 
  -6   5   8      622.31      623.64     18.82 o 
  -5   5   8      111.71      118.24      5.55 o 
  -4   5   8       13.84       22.09      3.77 o 
  -3   5   8        1.62        2.71      1.56 o 
  -2   5   8       13.22       17.30      4.41 o 
  -1   5   8       58.43       58.58      3.20 o 
   0   5   8     1020.49     1047.88     26.41 o 
   1   5   8      275.30      276.04      9.90 o 
  -6   6   8      310.30      308.38     11.42 o 
  -5   6   8        0.16        1.79      1.45 o 
  -4   6   8       23.96       19.91      2.55 o 
  -3   6   8      148.19      144.97      5.70 o 
  -2   6   8      242.84      240.78      8.29 o 
  -1   6   8       40.38       36.34      4.41 o 
   0   6   8      229.54      248.15      9.06 o 
  -4   7   8       55.36       53.12      3.81 o 
  -3   7   8      774.35      753.55     20.51 o 
  -2   7   8      121.98      124.34      8.61 o 
  -1   7   8        5.20        5.38      3.01 o 
   1 -12   9       78.67       87.30      4.98 o 
   2 -12   9       45.90       53.25      6.14 o 
  -1 -11   9      325.74      316.14     10.57 o 
   0 -11   9       42.02       53.91      4.47 o 
   1 -11   9        0.48        3.40      1.86 o 
   2 -11   9      418.28      396.98     13.89 o 
   3 -11   9        2.10        3.36      2.15 o 
   4 -11   9        1.02        4.00      1.67 o 
  -2 -10   9       22.69       20.29      2.48 o 
  -1 -10   9        0.05        5.58      4.36 o 
   0 -10   9       73.77       67.02      3.80 o 
   1 -10   9        4.34        4.41      2.15 o 
   2 -10   9      689.37      690.85     22.82 o 
   3 -10   9       60.77       63.10      4.03 o 
   4 -10   9        6.07        9.22      2.24 o 
   5 -10   9       34.40       30.29      3.35 o 
  -3  -9   9        6.20        9.90      3.23 o 
  -2  -9   9      120.14      117.24      4.78 o 
  -1  -9   9      283.70      265.78      7.88 o 
   0  -9   9        3.30        2.81      1.48 o 
   1  -9   9       30.31       30.69      3.44 o 
   2  -9   9     1040.30     1097.98     25.98 o 
   3  -9   9      229.57      229.73     16.58 o 
   4  -9   9       45.30       47.36      3.54 o 
   5  -9   9      594.16      631.52     26.97 o 
  -4  -8   9        8.55        9.84      2.91 o 
  -3  -8   9       10.04       12.94      2.33 o 
  -2  -8   9        5.41        7.43      2.26 o 
  -1  -8   9      494.72      496.84     15.29 o 
   0  -8   9      313.47      316.35      8.23 o 
   1  -8   9      411.53      393.78      9.23 o 
   2  -8   9       76.16       75.34      3.73 o 
   3  -8   9      305.43      306.06      8.98 o 
   4  -8   9       45.41       49.00      3.31 o 
   5  -8   9      347.83      353.86     11.00 o 
  -5  -7   9        4.83        3.50      2.10 o 
  -4  -7   9      184.21      189.82      7.08 o 
  -3  -7   9        4.52        6.08      1.19 o 
  -2  -7   9       37.38       46.36      2.12 o 
  -1  -7   9     1346.68     1379.75     20.71 o 
   0  -7   9       55.81       54.81      1.91 o 
   1  -7   9      233.90      223.53     12.49 o 
   2  -7   9      559.91      563.91     13.13 o 
   3  -7   9      243.26      224.99      6.81 o 
   4  -7   9       41.25       43.29      2.92 o 
   5  -7   9       60.91       60.28      4.41 o 
  -5  -6   9        0.84        2.70      2.21 o 
  -4  -6   9     1008.78     1082.37     25.87 o 
  -3  -6   9      768.22      783.10     13.35 o 
  -2  -6   9      137.52      131.66      3.21 o 
  -1  -6   9      404.40      404.04     15.78 o 
   0  -6   9       33.58       29.97      1.31 o 
   1  -6   9       16.50       11.75      1.16 o 
   2  -6   9     1328.15     1309.73     19.28 o 
   3  -6   9      129.61      126.80      3.95 o 
   4  -6   9        5.84       12.18      4.84 o 
   5  -6   9       31.52       26.05      4.09 o 
  -6  -5   9       67.54       79.07      4.90 o 
  -5  -5   9      326.84      327.06     10.43 o 
  -4  -5   9      285.40      293.81      8.81 o 
  -3  -5   9       70.84       68.54      3.28 o 
  -2  -5   9        0.22       -0.75      0.75 o 
  -1  -5   9      789.87      763.56     11.31 o 
   0  -5   9      173.69      169.02      3.43 o 
   1  -5   9       56.08       57.51      2.06 o 
   2  -5   9      594.11      612.58     14.45 o 
   3  -5   9       11.96       15.75      1.39 o 
   4  -5   9       21.50       23.60      2.51 o 
   5  -5   9      166.61      174.64      6.47 o 
  -6  -4   9       24.97       25.68      2.69 o 
  -5  -4   9       34.15       38.65      3.44 o 
  -4  -4   9        3.99       10.27      1.94 o 
  -3  -4   9      213.72      214.89     10.07 o 
  -2  -4   9       41.32       41.97      4.41 o 
  -1  -4   9      244.63      254.20      4.60 o 
   0  -4   9      132.74      140.93      2.86 o 
   1  -4   9       15.76       21.60      1.32 o 
   2  -4   9        8.78        9.41      1.26 o 
   3  -4   9      328.79      329.06      6.58 o 
   4  -4   9       49.43       56.40      5.27 o 
   5  -4   9      185.88      201.55      8.20 o 
  -6  -3   9        2.12        3.53      1.60 o 
  -5  -3   9       34.27       34.60      2.93 o 
  -4  -3   9      659.37      654.02     26.48 o 
  -3  -3   9      166.77      169.64      8.99 o 
  -2  -3   9      186.59      164.22     11.36 o 
  -1  -3   9      356.78      375.16      6.32 o 
   0  -3   9       80.01       77.76      3.31 o 
   1  -3   9       30.64       36.86      1.65 o 
   2  -3   9      949.88      992.32     15.82 o 
   3  -3   9      605.03      633.29     35.85 o 
   4  -3   9        9.98       12.77      2.17 o 
   5  -3   9        0.84        5.13      5.22 o 
  -6  -2   9       44.33       37.38      3.23 o 
  -5  -2   9        2.39       10.25      2.21 o 
  -4  -2   9      656.94      683.95     16.25 o 
  -3  -2   9      475.18      484.06     11.49 o 
  -2  -2   9       80.19       76.44      3.44 o 
  -1  -2   9      132.93      140.48      2.71 o 
   0  -2   9      470.99      467.17      7.64 o 
   1  -2   9       41.10       40.40      2.14 o 
   2  -2   9      947.90      977.93     18.14 o 
   3  -2   9       93.82       93.54      4.35 o 
   4  -2   9        0.13       -0.71      3.07 o 
   5  -2   9       71.60       67.73      4.69 o 
  -7  -1   9       80.77       79.19      6.41 o 
  -6  -1   9       38.10       40.71      3.23 o 
  -5  -1   9        1.02        3.72      2.31 o 
  -4  -1   9      830.00      818.60     18.57 o 
  -3  -1   9        1.09        8.23      5.87 o 
  -2  -1   9       43.27       46.48      4.58 o 
  -1  -1   9      281.54      294.15      4.96 o 
   0  -1   9      409.63      431.85     11.12 o 
   1  -1   9      269.14      269.07      7.01 o 
   2  -1   9      215.44      226.30      6.86 o 
   3  -1   9      149.46      143.63      8.02 o 
   4  -1   9        1.72        3.95      1.91 o 
  -7   0   9       84.46       79.60      4.94 o 
  -6   0   9      298.46      308.31      9.58 o 
  -5   0   9        0.02        3.37      1.59 o 
  -4   0   9      257.27      242.36      7.38 o 
  -3   0   9      574.98      543.95     12.36 o 
  -2   0   9       88.48       71.29      2.99 o 
  -1   0   9        6.13       10.10      2.11 o 
   0   0   9      371.35      378.32     10.84 o 
   1   0   9      262.41      256.73      5.04 o 
   2   0   9       80.20       78.52      3.88 o 
   3   0   9      545.99      563.19     15.71 o 
   4   0   9       10.95       13.91      2.64 o 
  -7   1   9       52.11       54.33      5.71 o 
  -6   1   9       17.31       14.96      2.51 o 
  -5   1   9       33.76       38.50      6.41 o 
  -4   1   9      499.08      492.82     12.27 o 
  -3   1   9      237.26      253.49     18.68 o 
  -2   1   9        5.08        4.44      1.32 o 
  -1   1   9      701.45      693.01     20.31 o 
   0   1   9        1.25        4.19      1.22 o 
   1   1   9        1.50        6.11      3.71 o 
   2   1   9      320.68      340.29     12.16 o 
   3   1   9      939.15      943.76     24.63 o 
   4   1   9        4.74        6.85      3.39 o 
  -7   2   9       32.42       35.14      3.58 o 
  -6   2   9       82.54       79.72      5.49 o 
  -5   2   9      135.52      130.95      5.07 o 
  -4   2   9      563.47      568.80     14.58 o 
  -3   2   9     1026.67     1009.24     22.96 o 
  -2   2   9        0.05       -0.37      1.13 o 
  -1   2   9        0.78        0.97      0.84 o 
   0   2   9      426.41      438.67     11.47 o 
   1   2   9       25.40       32.91      8.56 o 
   2   2   9      232.93      238.97      8.72 o 
   3   2   9      359.53      353.59     12.29 o 
  -6   3   9      212.45      209.49      8.30 o 
  -5   3   9       59.30       53.81      4.52 o 
  -4   3   9       61.38       55.11      3.28 o 
  -3   3   9        0.55       -0.19      1.21 o 
  -2   3   9        8.82       11.34      2.21 o 
  -1   3   9      394.56      407.73      7.79 o 
   0   3   9      547.98      570.48     14.25 o 
   1   3   9       15.12       18.33      2.38 o 
   2   3   9       37.48       39.05      3.48 o 
  -6   4   9       95.17      100.91      5.59 o 
  -5   4   9       21.64       23.41      2.81 o 
  -4   4   9       75.47       74.50      4.22 o 
  -3   4   9     1240.90     1241.00     35.42 o 
  -2   4   9        6.69       12.28      1.91 o 
  -1   4   9      151.15      154.61      4.34 o 
   0   4   9      235.50      222.70      7.50 o 
   1   4   9       11.31       12.77      2.08 o 
  -5   5   9       97.88       97.97      5.21 o 
  -4   5   9      298.84      303.20     10.20 o 
  -3   5   9      718.63      713.41     18.92 o 
  -2   5   9        0.51        0.51      3.01 o 
  -1   5   9       14.25       16.69      2.69 o 
   0   5   9       22.91       27.32      3.00 o 
  -4   6   9       49.79       48.23      3.80 o 
  -3   6   9      110.03      100.36      5.07 o 
  -2   6   9        3.10        4.52      3.12 o 
  -1   6   9       23.15       23.58      4.41 o 
  -1 -11  10      176.60      183.40      7.36 o 
   0 -11  10       17.37       23.21      2.73 o 
   1 -11  10      176.75      176.28      9.74 o 
   2 -11  10      274.49      286.07     13.67 o 
   3 -11  10       17.29       17.39      3.50 o 
  -2 -10  10      147.12      132.84      8.83 o 
  -1 -10  10      327.63      338.58     13.19 o 
   0 -10  10        2.86        4.26      1.67 o 
   1 -10  10       25.86       23.96      3.66 o 
   2 -10  10        5.41       11.77      2.20 o 
   3 -10  10       22.92       28.60      3.01 o 
   4 -10  10       87.77      103.74      5.67 o 
  -3  -9  10       37.82       30.90      4.74 o 
  -2  -9  10      179.48      175.63      6.34 o 
  -1  -9  10       66.77       61.36      4.14 o 
   0  -9  10        0.01        1.36      1.78 o 
   1  -9  10      182.68      174.84      6.14 o 
   2  -9  10      523.97      525.28     14.30 o 
   3  -9  10       11.56       14.54      2.32 o 
   4  -9  10      202.97      196.44      7.25 o 
  -4  -8  10      453.56      472.81     21.10 o 
  -3  -8  10        0.42       -0.01      0.98 o 
  -2  -8  10       12.49       11.98      1.31 o 
  -1  -8  10      124.79      125.66      6.51 o 
   0  -8  10        6.09        7.09      1.57 o 
   1  -8  10       78.48       77.11      3.56 o 
   2  -8  10     1411.71     1430.19     32.05 o 
   3  -8  10       78.95       75.62      5.06 o 
   4  -8  10       44.55       48.92      2.92 o 
   5  -8  10        1.31        0.43      2.26 o 
  -4  -7  10      154.49      161.55      6.54 o 
  -3  -7  10        1.48       -0.09      2.58 o 
  -2  -7  10       55.47       60.23      4.28 o 
  -1  -7  10      354.57      373.38      7.09 o 
   0  -7  10        9.23        9.39      1.38 o 
   1  -7  10      216.42      208.99      6.19 o 
   2  -7  10      467.95      473.65     16.31 o 
   3  -7  10      106.11      108.52      4.42 o 
   4  -7  10        0.54        2.33      1.27 o 
   5  -7  10      528.23       11.63      2.80 o 
  -5  -6  10        0.38        3.73      1.94 o 
  -4  -6  10       14.54       17.11      2.42 o 
  -3  -6  10        1.46        2.71      1.45 o 
  -2  -6  10      380.49      373.53      6.96 o 
  -1  -6  10     1096.65     1114.84     30.96 o 
   0  -6  10        9.62       12.06      1.22 o 
   1  -6  10       68.89       73.27      2.12 o 
   2  -6  10       38.49       42.42      2.84 o 
   3  -6  10       41.43       41.06      5.50 o 
   4  -6  10      402.95      418.44     17.55 o 
   5  -6  10      759.57      764.97     31.76 o 
  -5  -5  10       12.23       15.50      3.34 o 
  -4  -5  10      743.51      741.06     22.82 o 
  -3  -5  10      200.54      197.58      7.27 o 
  -2  -5  10      392.35      382.04     16.20 o 
  -1  -5  10      305.90      307.03      6.09 o 
   0  -5  10       27.99       26.20      1.79 o 
   1  -5  10       12.99       19.94      1.32 o 
   2  -5  10     2694.30     2656.86     40.25 o 
   3  -5  10      456.07      444.19      8.89 o 
   4  -5  10       26.21       27.91      2.57 o 
   5  -5  10      100.72      101.19      7.86 o 
  -6  -4  10        1.75        8.52      2.85 o 
  -5  -4  10      218.75      214.44     15.29 o 
  -4  -4  10     1500.52     1467.21     33.38 o 
  -3  -4  10      143.21      138.38      4.98 o 
  -2  -4  10       21.08       19.19      1.88 o 
  -1  -4  10       77.29       88.73      2.35 o 
   0  -4  10      256.07      238.24      6.57 o 
   1  -4  10      462.70      466.13      8.30 o 
   2  -4  10     1222.32     1262.42     20.36 o 
   3  -4  10       88.49       85.39      2.88 o 
   4  -4  10       37.30       32.80      3.61 o 
   5  -4  10       31.57       40.21      3.73 o 
  -6  -3  10       63.60       58.65      3.65 o 
  -5  -3  10      111.35      116.69      6.89 o 
  -4  -3  10      198.56      194.57      6.81 o 
  -3  -3  10        7.31        7.30      1.42 o 
  -2  -3  10      410.59      394.92     13.08 o 
  -1  -3  10     2466.30     2367.97     55.91 o 
   0  -3  10       24.35       29.40      1.47 o 
   1  -3  10       15.16       20.63      2.07 o 
   2  -3  10      251.03      264.60      5.83 o 
   3  -3  10        9.75        9.59      1.97 o 
   4  -3  10       29.31       27.59      2.51 o 
  -6  -2  10        0.19       -1.75      1.75 o 
  -5  -2  10        0.31        0.63      1.21 o 
  -4  -2  10      462.98      457.58     12.41 o 
  -3  -2  10      614.58      595.17     14.12 o 
  -2  -2  10      308.98      328.34     11.68 o 
  -1  -2  10     1247.41     1242.20     17.74 o 
   0  -2  10       35.80       35.90      2.17 o 
   1  -2  10       50.84       52.61      2.09 o 
   2  -2  10      437.54      470.80     16.90 o 
   3  -2  10      689.50      704.86     18.27 o 
   4  -2  10       44.13       45.80      3.79 o 
  -6  -1  10       40.33       40.72      3.88 o 
  -5  -1  10      131.51      116.42      5.21 o 
  -4  -1  10     1379.29     1342.60     30.33 o 
  -3  -1  10      479.96      459.64     10.62 o 
  -2  -1  10      123.58      123.80      4.45 o 
  -1  -1  10      258.09      254.68      4.76 o 
   0  -1  10       32.89       34.66      1.58 o 
   1  -1  10      148.00      146.47      3.66 o 
   2  -1  10     1167.78     1242.52     47.21 o 
   3  -1  10      373.77      388.57     11.86 o 
   4  -1  10       29.66       28.16      4.58 o 
  -6   0  10       24.59       18.64      5.06 o 
  -5   0  10       96.94       89.50      4.52 o 
  -4   0  10     1044.58      984.21     22.57 o 
  -3   0  10      178.59      163.84      5.27 o 
  -2   0  10       36.70       39.35      2.19 o 
  -1   0  10      911.24      878.05     23.53 o 
   0   0  10       88.91       89.44      2.65 o 
   1   0  10       31.38       34.51      2.55 o 
   2   0  10      874.66      912.74     23.10 o 
   3   0  10        6.22        8.47      2.27 o 
  -6   1  10       50.97       41.78      3.73 o 
  -5   1  10       35.54       27.82      2.85 o 
  -4   1  10        9.91        9.71      2.42 o 
  -3   1  10      407.03      387.12     13.51 o 
  -2   1  10       56.20       53.42      2.66 o 
  -1   1  10     1487.07     1486.51     23.07 o 
   0   1  10      374.40      364.57      7.32 o 
   1   1  10       94.88       95.13      4.26 o 
   2   1  10        0.98        5.96      2.02 o 
   3   1  10       44.49       47.16      3.90 o 
  -6   2  10        0.29        1.18      2.58 o 
  -5   2  10      113.00      110.32      5.32 o 
  -4   2  10      312.13      302.52      9.63 o 
  -3   2  10      572.86      571.86     14.58 o 
  -2   2  10      228.10      236.16      7.37 o 
  -1   2  10      304.77      317.29     27.84 o 
   0   2  10        5.77        5.71      2.53 o 
   1   2  10        0.59        3.86      1.93 o 
   2   2  10       45.71       50.38      3.88 o 
  -6   3  10       21.40       22.88      3.44 o 
  -5   3  10       11.89       16.98      2.58 o 
  -4   3  10      947.60      920.19     23.98 o 
  -3   3  10      204.56      202.89      9.53 o 
  -2   3  10       28.52       24.02      2.37 o 
  -1   3  10        0.41        2.10      1.27 o 
   0   3  10        2.61        5.05      1.69 o 
   1   3  10       73.59       77.29      8.02 o 
  -5   4  10        1.28        1.61      3.18 o 
  -4   4  10      185.53      182.52      7.48 o 
  -3   4  10        4.79        5.74      1.88 o 
  -2   4  10        8.25       14.07      2.15 o 
  -1   4  10       49.53       42.85      3.98 o 
   0   4  10      334.23      353.53     17.87 o 
  -4   5  10       32.10       31.31      6.08 o 
  -3   5  10       17.78       13.77      2.40 o 
  -2   5  10       68.88       72.23      6.67 o 
  -1   5  10      391.79      410.05     20.02 o 
   0 -11  11       60.93       53.69      6.14 o 
   1 -11  11      101.16      109.02      5.59 o 
   2 -11  11       65.74       57.84      4.14 o 
  -1 -10  11        1.61        1.13      1.61 o 
   0 -10  11        1.93        1.97      1.88 o 
   1 -10  11      565.08      569.52     15.98 o 
   2 -10  11      200.52      204.57      8.56 o 
   3 -10  11       22.84       24.66      3.04 o 
  -2  -9  11      177.96      185.91     11.20 o 
  -1  -9  11      207.32      205.90     10.60 o 
   0  -9  11        1.99        3.52      1.52 o 
   1  -9  11      268.47      276.94      8.14 o 
   2  -9  11       22.63       30.67      2.93 o 
   3  -9  11        2.88        8.22      4.04 o 
   4  -9  11      291.32      308.21     11.08 o 
  -3  -8  11       34.86       26.59      4.63 o 
  -2  -8  11      678.03      702.10     27.34 o 
  -1  -8  11      252.49      274.77      7.99 o 
   0  -8  11        4.07        4.80      1.49 o 
   1  -8  11       30.78       33.65      2.70 o 
   2  -8  11      228.28      220.49      6.39 o 
   3  -8  11        1.51        1.73      2.10 o 
   4  -8  11      349.10      341.47     16.04 o 
  -4  -7  11      146.93      154.49      6.67 o 
  -3  -7  11       39.06       38.94      2.97 o 
  -2  -7  11      475.43      517.52     13.22 o 
  -1  -7  11       18.84       16.57      2.48 o 
   0  -7  11       85.28       84.67      2.57 o 
   1  -7  11      458.60      456.57     20.08 o 
   2  -7  11      228.10      236.23      7.31 o 
   3  -7  11        4.54        6.47      1.71 o 
   4  -7  11       94.51       82.78      6.78 o 
  -4  -6  11      218.54      226.49      7.61 o 
  -3  -6  11        8.78        9.12      1.86 o 
  -2  -6  11       80.96       94.92      6.57 o 
  -1  -6  11      373.60      371.50     11.42 o 
   0  -6  11       70.48       65.99      2.59 o 
   1  -6  11      182.79      185.19      5.73 o 
   2  -6  11      136.65      144.40      3.93 o 
   3  -6  11        7.36        7.45      1.44 o 
   4  -6  11        0.27       -1.29      2.37 o 
  -5  -5  11       69.84       65.91      7.43 o 
  -4  -5  11        2.46       10.31      2.14 o 
  -3  -5  11       85.45       90.31      4.23 o 
  -2  -5  11      457.05      478.63     11.99 o 
  -1  -5  11      318.01      309.97      5.98 o 
   0  -5  11      211.09      190.02      5.91 o 
   1  -5  11       44.79       51.29      2.14 o 
   2  -5  11       20.90       13.99      1.44 o 
   3  -5  11        1.38        4.62      2.31 o 
   4  -5  11      198.20      212.61     11.63 o 
  -5  -4  11       75.46       61.82      6.30 o 
  -4  -4  11      163.48      163.32      6.28 o 
  -3  -4  11        5.01        9.14      2.15 o 
  -2  -4  11      306.55      322.77      8.41 o 
  -1  -4  11      436.30      441.84     14.76 o 
   0  -4  11        1.33        1.75      0.85 o 
   1  -4  11       51.33       55.16      4.81 o 
   2  -4  11      268.53      272.41      6.97 o 
   3  -4  11       20.16       18.14      2.36 o 
   4  -4  11      161.04      166.00      6.96 o 
  -5  -3  11       68.77       64.65      4.14 o 
  -4  -3  11       66.96       74.65      4.07 o 
  -3  -3  11        2.39       -1.02      1.33 o 
  -2  -3  11      433.55      392.73     10.27 o 
  -1  -3  11        1.16        2.50      0.79 o 
   0  -3  11        0.61        1.60      0.95 o 
   1  -3  11       42.02       50.69      3.53 o 
   2  -3  11      409.99      446.15     12.18 o 
   3  -3  11       26.65       30.26      3.98 o 
   4  -3  11       83.43       89.33     10.17 o 
  -6  -2  11      110.13      100.91      5.27 o 
  -5  -2  11       70.68       65.92      6.67 o 
  -4  -2  11      408.34      368.06     10.42 o 
  -3  -2  11        8.69        9.83      1.82 o 
  -2  -2  11       44.63       39.87      2.74 o 
  -1  -2  11      337.21      336.15      8.78 o 
   0  -2  11       36.97       39.14      3.21 o 
   1  -2  11       10.48       15.49      1.82 o 
   2  -2  11      278.38      301.84      9.41 o 
   3  -2  11        8.58       12.36      2.38 o 
  -6  -1  11        0.76        1.02      1.99 o 
  -5  -1  11        6.73        8.13      2.17 o 
  -4  -1  11        0.33        1.40      2.48 o 
  -3  -1  11        0.39        1.57      1.15 o 
  -2  -1  11      415.67      406.71     10.91 o 
  -1  -1  11      666.71      688.70     28.31 o 
   0  -1  11       28.56       25.45      1.89 o 
   1  -1  11       77.06       78.32      3.77 o 
   2  -1  11        0.29        2.77      1.44 o 
   3  -1  11        0.22        0.93      1.73 o 
  -6   0  11        2.14        1.54      1.79 o 
  -5   0  11        0.26       -0.11      2.58 o 
  -4   0  11      252.71      235.79      8.03 o 
  -3   0  11        1.27        3.48      1.88 o 
  -2   0  11      158.84      164.13      5.79 o 
  -1   0  11      565.82      577.78     21.91 o 
   0   0  11       22.83       20.81      2.04 o 
   1   0  11        2.18        3.43      2.91 o 
   2   0  11      291.15      318.76     10.72 o 
  -6   1  11        1.53        1.11      1.79 o 
  -5   1  11       17.91       22.25      4.47 o 
  -4   1  11      201.65      200.52     20.08 o 
  -3   1  11        3.04        3.36      1.67 o 
  -2   1  11      187.33      186.95      6.53 o 
  -1   1  11        0.42        3.50      1.49 o 
   0   1  11       19.49       18.87      2.07 o 
   1   1  11        3.11        5.76      3.23 o 
   2   1  11      479.36      522.64     16.37 o 
  -5   2  11       12.00       17.12      2.70 o 
  -4   2  11      384.64      371.12     11.87 o 
  -3   2  11       21.52       20.24      2.53 o 
  -2   2  11       83.75       82.33      9.10 o 
  -1   2  11      527.12      532.81     32.30 o 
   0   2  11       29.86       28.42      4.63 o 
   1   2  11       92.83       92.11      4.89 o 
  -5   3  11       65.89       55.56      3.75 o 
  -4   3  11        6.29       10.83      4.52 o 
  -3   3  11       21.52       21.93      2.71 o 
  -2   3  11      186.67      190.17     15.99 o 
  -1   3  11      979.74     1016.77     41.23 o 
   0   3  11        0.65       17.55      4.09 o 
  -4   4  11      302.49      298.95     11.07 o 
  -3   4  11       96.88       93.33      9.80 o 
  -2   4  11       14.42       16.79      4.20 o 
   0 -10  12        4.95        4.41      1.88 o 
   1 -10  12       17.09       17.10      2.50 o 
   2 -10  12        7.61       11.77      2.36 o 
  -2  -9  12      216.14      209.06     12.06 o 
  -1  -9  12        6.50        5.27      3.01 o 
   0  -9  12       32.34       32.79      4.31 o 
   1  -9  12      391.76      392.04     11.75 o 
   2  -9  12       11.71       13.80      2.32 o 
   3  -9  12       29.08       26.52      3.25 o 
  -3  -8  12        0.47        1.29      2.58 o 
  -2  -8  12       30.42       38.22      5.06 o 
  -1  -8  12        5.90        5.38      2.69 o 
   0  -8  12       77.94       78.43      4.14 o 
   1  -8  12      646.89      671.69     17.59 o 
   2  -8  12        3.46        1.51      1.61 o 
   3  -8  12        4.39        7.96      2.05 o 
  -3  -7  12        2.06        4.13      1.73 o 
  -2  -7  12      637.84      667.69     19.22 o 
  -1  -7  12      280.41      273.51      7.65 o 
   0  -7  12       20.66       20.30      2.09 o 
   1  -7  12       97.91      104.25      4.87 o 
   2  -7  12       44.03       31.20      2.66 o 
   3  -7  12        0.23        1.09      1.44 o 
  -4  -6  12        5.90       10.93      1.96 o 
  -3  -6  12      217.73      224.64      7.83 o 
  -2  -6  12      930.99      920.56     21.71 o 
  -1  -6  12       72.58       73.55      3.59 o 
   0  -6  12       81.63       76.20      2.63 o 
   1  -6  12       46.27       49.08      2.39 o 
   2  -6  12      157.48      146.14      5.25 o 
   3  -6  12        7.81       -0.22      1.40 o 
  -4  -5  12       47.18       43.68      3.49 o 
  -3  -5  12        6.83        5.31      1.85 o 
  -2  -5  12      454.10      469.24     12.68 o 
  -1  -5  12       14.47       15.89      3.98 o 
   0  -5  12      107.45       87.69      5.11 o 
   1  -5  12      702.38      756.11     21.25 o 
   2  -5  12       92.68      101.56      3.48 o 
   3  -5  12       24.03       27.45      4.09 o 
  -5  -4  12      206.69      203.84      8.18 o 
  -4  -4  12       59.88       58.40      3.80 o 
  -3  -4  12        7.48       15.11      2.16 o 
  -2  -4  12      340.27      327.34      9.57 o 
  -1  -4  12      261.91      269.69      7.98 o 
   0  -4  12       62.24       71.20      5.67 o 
   1  -4  12      978.22     1014.50     18.50 o 
   2  -4  12       23.45       24.57      2.51 o 
   3  -4  12        1.36       -0.90      1.56 o 
  -5  -3  12       59.69       67.86      4.52 o 
  -4  -3  12       39.15       31.86      3.04 o 
  -3  -3  12       22.54       25.78      2.55 o 
  -2  -3  12     1117.35     1125.20     25.92 o 
  -1  -3  12      934.76      932.54     21.84 o 
   0  -3  12       15.65       18.78      2.60 o 
   1  -3  12       20.25       24.26      1.91 o 
   2  -3  12        0.72        0.86      1.48 o 
   3  -3  12        9.40       15.15      2.62 o 
  -5  -2  12       82.16       90.24      5.17 o 
  -4  -2  12       71.29       70.83      3.72 o 
  -3  -2  12      125.42      121.35      5.25 o 
  -2  -2  12      932.21      953.94     23.12 o 
  -1  -2  12       58.85       56.01      3.22 o 
   0  -2  12        4.13        3.95      1.07 o 
   1  -2  12       63.50       70.62      4.52 o 
   2  -2  12      199.97      230.23      8.47 o 
  -5  -1  12      490.42      500.17     15.76 o 
  -4  -1  12      156.32      156.80     10.66 o 
  -3  -1  12        3.52        6.97      1.57 o 
  -2  -1  12       54.22       48.37      3.31 o 
  -1  -1  12       22.95       26.32      2.48 o 
   0  -1  12       27.76       27.70      2.49 o 
   1  -1  12      637.23      654.52     16.88 o 
   2  -1  12      192.42      189.49      9.31 o 
  -5   0  12      228.76      227.31     15.45 o 
  -4   0  12       18.73       16.21      3.55 o 
  -3   0  12        1.26       -0.18      1.41 o 
  -2   0  12      235.26      236.95      7.57 o 
  -1   0  12      626.09      602.87     37.62 o 
   0   0  12       41.11       42.31      5.27 o 
   1   0  12      365.36      365.02     11.51 o 
  -5   1  12        1.57        0.08      1.56 o 
  -4   1  12       19.12       23.67      2.89 o 
  -3   1  12        2.33        1.63      1.67 o 
  -2   1  12      692.54      674.63     18.21 o 
  -1   1  12      623.61      666.15     28.64 o 
   0   1  12        0.33        2.05      2.80 o 
   1   1  12        5.28        7.00      3.66 o 
  -4   2  12      175.42      163.01      7.11 o 
  -3   2  12       17.83       14.12      2.42 o 
  -2   2  12      216.07      208.54      7.70 o 
  -1   2  12       20.36       28.10      4.95 o 
   0   2  12        7.26       12.06      3.88 o 
   0  -9  13      301.87      295.50     13.46 o 
   1  -9  13        1.23       -0.69      1.72 o 
  -2  -8  13      390.82      395.08     17.44 o 
  -1  -8  13        0.30       -1.40      2.48 o 
   0  -8  13        3.12        2.37      2.69 o 
   1  -8  13       26.67       25.29      2.76 o 
   2  -8  13       17.63       12.70      2.64 o 
  -3  -7  13       29.84       28.53      5.06 o 
  -2  -7  13       15.47       15.82      3.98 o 
  -1  -7  13        9.60       13.67      3.55 o 
   0  -7  13      145.59      141.35      8.72 o 
   1  -7  13      445.84      456.69     18.41 o 
   2  -7  13       24.33       26.90      2.78 o 
  -3  -6  13        1.23        0.34      2.42 o 
  -2  -6  13      122.83      120.50      5.28 o 
  -1  -6  13       14.60       17.39      2.17 o 
   0  -6  13      230.43      245.95      7.68 o 
   1  -6  13      399.83      402.98     17.87 o 
   2  -6  13        0.80        1.83      2.05 o 
  -4  -5  13        3.32        7.50      2.26 o 
  -3  -5  13       82.01       93.74      6.14 o 
  -2  -5  13      386.74      399.46     14.91 o 
  -1  -5  13       19.71       14.83      2.64 o 
   0  -5  13      146.88      148.53     10.01 o 
   1  -5  13        8.27        8.73      1.54 o 
   2  -5  13        0.74        1.40      2.15 o 
  -4  -4  13        6.27        4.58      2.06 o 
  -3  -4  13       39.76       35.37      3.04 o 
  -2  -4  13      328.84      331.15     10.30 o 
  -1  -4  13       12.12       12.40      2.17 o 
   0  -4  13        9.25       10.60      1.94 o 
   1  -4  13      318.44      311.86     11.16 o 
   2  -4  13        1.33        8.48      3.01 o 
  -4  -3  13        8.49       14.92      2.54 o 
  -3  -3  13       19.30       19.92      2.58 o 
  -2  -3  13        9.18       11.55      6.08 o 
  -1  -3  13       39.78       41.96      3.08 o 
   0  -3  13      164.78      165.25      6.20 o 
   1  -3  13      501.42      553.44     23.04 o 
   2  -3  13        0.96        1.87      1.85 o 
  -4  -2  13        2.26        5.10      2.26 o 
  -3  -2  13       21.40       20.59      2.25 o 
  -2  -2  13      360.07      338.40     18.95 o 
  -1  -2  13        9.19        7.46      2.10 o 
   0  -2  13       80.11       85.54     12.11 o 
   1  -2  13      538.02      614.80     26.81 o 
  -4  -1  13       24.28       31.54      3.71 o 
  -3  -1  13        1.17        5.46      5.92 o 
  -2  -1  13      320.92      312.19     13.99 o 
  -1  -1  13      117.00      129.54     16.31 o 
   0  -1  13       30.49       34.13      4.95 o 
   1  -1  13       65.12       76.65      7.21 o 
  -4   0  13        4.75        9.28      5.92 o 
  -3   0  13       36.47       46.76      7.75 o 
  -2   0  13      245.23      256.11      9.10 o 
  -1   0  13       44.00       62.87      6.57 o 
   0   0  13       32.10       41.34      5.71 o 
  -3   1  13       22.52       24.00      4.20 o 
  -2   1  13        6.06       11.30      2.58 o 
  -1  -7  14        1.34        2.58      2.80 o 
   0  -7  14       70.35       66.74      6.46 o 
  -2  -6  14        7.09        3.23      3.01 o 
  -1  -6  14        9.16        7.97      3.34 o 
   0  -6  14       50.46       49.52      5.38 o 
   1  -6  14      158.73      153.94      9.37 o 
  -2  -5  14        3.10        3.58      2.42 o 
  -1  -5  14        1.10        0.87      1.55 o 
   0  -5  14      505.34      499.23     14.57 o 
  -3  -4  14       36.08       36.87      3.00 o 
  -2  -4  14       71.51       64.52      5.65 o 
  -1  -4  14        9.61       11.37      2.24 o 
   0  -4  14      430.63      458.57     17.39 o 
  -3  -3  14      238.30      232.97      8.87 o 
  -2  -3  14      213.90      224.70      8.49 o 
  -1  -3  14        1.85        1.44      1.67 o 
   0  -3  14       44.26       44.89      5.27 o 
  -2  -2  14       34.08       36.62      3.29 o 
  -1  -2  14        1.02        3.37      1.67 o 
                                                 
